# Supplementary material for: Specific mutations in H5N1 mainly impact the magnitude and velocity of the host response in mice
Source: BMC Syst Biol. 2013 Jul 29;7:69. doi: 10.1186/1752-0509-7-69 (PMC3750405; doi:10.1186/1752-0509-7-69)
Supplement: Additional file 3: Table S1 — List of transcripts correlating with at least one eigentranscript. For each transcript correlating with at least one eigentranscript identified in the kinetics of host response to H5N1 VN1203 wild-type, the probe identifier, the associated gene name, the associated eigentranscript, and the Pearson’s coefficient of correlation are indicated. [file 1752-0509-7-69-S3.txt]

Agilent WholeGenome 4x44k v1 probe	Gene name	Eigentranscript ID	Pearson coefficient
A_52_P76402	Eif2c1	1	0.9505161
A_51_P164998	Stmn2	1	0.93187714
A_51_P333518	Sh3rf2	1	0.9287118
A_51_P360880	Zfp266	1	0.9285213
A_52_P590396	Sort1	1	0.9272072
A_51_P418259	Pccb	1	0.9271457
A_52_P339154	Tmem14a	1	0.92569035
A_51_P460143	Neu2	1	0.9252477
A_52_P1109107		1	0.9252457
A_52_P263774	Cbx7	1	0.92346895
A_52_P56818	Foxp2	1	0.9232556
A_51_P378870	Tril	1	0.922354
A_51_P310850	Plekha6	1	0.9220278
A_51_P331429	Glt25d2	1	0.9217073
A_51_P393518	Hmcn1	1	0.92091274
A_51_P290065	Gap43	1	0.9208741
A_52_P74229	Gm11627	1	0.920269
A_51_P179258	Kif26b	1	0.9199231
A_51_P404875	Synm	1	0.9199111
A_51_P255657	2210011C24Rik	1	0.9194577
A_52_P597371	Ncald	1	0.91945505
A_51_P399853	Zfp704	1	0.91925645
A_52_P447375		1	0.91914845
A_51_P450052	Smarca2	1	0.91905975
A_52_P269143		1	0.91857016
A_51_P331431	Glt25d2	1	0.91770184
A_52_P244908		1	0.917651
A_52_P177847	Tril	1	0.9176103
A_51_P502957	Stxbp4	1	0.91742307
A_51_P222264	Etl4	1	0.91718936
A_51_P245789	Pcolce2	1	0.917152
A_51_P157270	Plekhd1	1	0.91645706
A_52_P579531	Pdlim3	1	0.9162941
A_51_P392303	Lrrn3	1	0.9161186
A_52_P325918	Katnal1	1	0.9158713
A_52_P121525	Strbp	1	0.9158546
A_52_P60105	Sgsh	1	0.9156095
A_51_P420726	Mblac2	1	0.9152802
A_52_P315942	Ptpn6	1	0.91499263
A_52_P59681	Hrsp12	1	0.9149107
A_51_P218910		1	0.91443986
A_52_P274028	Ssr1	1	0.914184
A_51_P320481	Mcee	1	0.9141666
A_52_P463687		1	0.9141415
A_52_P113765	D830026I12Rik	1	0.9141196
A_52_P609375	Raver2	1	0.9140444
A_52_P451378	Twsg1	1	0.9140271
A_52_P557293	Tmprss2	1	0.9139466
A_51_P303095	Ttc28	1	0.91383433
A_51_P510849	Tmem50b	1	0.91321254
A_52_P686383		1	0.91313195
A_52_P684497	Olfml2a	1	0.91304845
A_51_P243323		1	0.9129512
A_52_P421779		1	0.91288084
A_52_P456410		1	0.9123291
A_52_P229278	Limch1	1	0.912134
A_52_P342015		1	0.9112633
A_51_P183213	Riiad1	1	0.91106987
A_51_P171531	Ccdc176	1	0.9109539
A_51_P323195	Atp13a4	1	0.9107981
A_51_P259029	Dusp26	1	0.910517
A_51_P497993	Gpr155	1	0.9099341
A_52_P488092	Etl4	1	0.9098475
A_51_P286131	D730039F16Rik	1	0.9098426
A_51_P103586		1	0.90955526
A_52_P980494		1	0.9092961
A_51_P185593	Synm	1	0.90899444
A_52_P356313	Stard9	1	0.9087592
A_51_P309184	Pxmp2	1	0.9087125
A_52_P478159	P2rx6	1	0.9083392
A_51_P451458	Mamdc2	1	0.90815437
A_51_P408649	Shisa2	1	0.90799683
A_52_P406449		1	0.9076177
A_51_P431347	Prl3a1	1	0.90760505
A_51_P484869		1	0.9075705
A_51_P460869	Prkag2	1	0.90733624
A_51_P182144	Pigp	1	0.9072883
A_51_P292127	Pgm2l1	1	0.90719765
A_52_P496772		1	0.90707976
A_52_P956261		1	0.90686023
A_51_P157677	Pdlim3	1	0.90672034
A_51_P155843		1	0.9064859
A_51_P361150	Pcp4l1	1	0.9064819
A_51_P297434		1	0.90610564
A_51_P117752	Asgr1	1	0.9060975
A_52_P285194	Rtkn2	1	0.90585464
A_52_P639064	Strbp	1	0.905836
A_51_P129464	Scd2	1	0.90581954
A_51_P507899	Ttc8	1	0.9055161
A_51_P510764	Agmo	1	0.90544003
A_51_P401659	Sspn	1	0.90541476
A_52_P256421	Fam129a	1	0.9053636
A_51_P309920	Itga8	1	0.9053
A_52_P680681	Myh10	1	0.9052174
A_52_P591166	Dpysl2	1	0.90514624
A_52_P442710	Ndnf	1	0.90484726
A_51_P493522	Kazald1	1	0.9047761
A_52_P394291	1190002N15Rik	1	0.90472984
A_52_P415335	Plce1	1	0.9045913
A_51_P301930	Lrrc17	1	0.9044954
A_52_P577662	Ednrb	1	0.9042468
A_51_P290921	Sytl2	1	0.9040564
A_51_P171533	Ccdc176	1	0.9039989
A_52_P150273	2610027K06Rik	1	0.9039706
A_52_P453785	Cthrc1	1	0.9039293
A_51_P411909	Sirt5	1	0.9038218
A_52_P656455	Sec14l3	1	0.9037238
A_51_P224872	Syne2	1	0.9037181
A_52_P370031		1	0.9037032
A_52_P95759	Sh3rf3	1	0.90352964
A_52_P365615	Ces2e	1	0.90333277
A_51_P394394	Tspan2	1	0.9030697
A_51_P474015	3300002A11Rik	1	0.90282047
A_52_P243412	Ulk2	1	0.90276283
A_52_P817975		1	0.90231043
A_52_P663475		1	0.90182143
A_52_P375970	Fam38b	1	0.9018083
A_51_P417251	6330403K07Rik	1	0.9015483
A_52_P191210		1	0.90147525
A_51_P358037	Abi3bp	1	0.9014546
A_51_P408100	Fgfr4	1	0.9013375
A_51_P268673		1	0.90108776
A_51_P253028	Olfml2a	1	0.90107334
A_51_P216005	Col4a5	1	0.90088296
A_51_P445487	2410066E13Rik	1	0.9006969
A_52_P105765	Cdc42bpg	1	0.9006181
A_52_P218379	Kif26a	1	0.90060776
A_52_P980158	Map3k9	1	0.90057015
A_51_P451052	Pgm5	1	0.9004654
A_51_P262964	Ednrb	1	0.90036833
A_51_P249930	Tceal1	1	0.9003338
A_51_P225564	B3gnt4	1	0.9002441
A_52_P88033	Myh7	1	0.9000966
A_51_P133260	Vsnl1	1	0.90006137
A_52_P211197	2410066E13Rik	1	0.90006113
A_51_P362738	Dusp18	1	0.9000598
A_52_P78730	1110032A03Rik	1	0.9000477
A_51_P468876	Dixdc1	1	0.900047
A_52_P196161		1	0.9000145
A_52_P146719	Lrrn3	1	0.89991236
A_51_P504065	Spa17	1	0.8998385
A_51_P249193	Gsg1l	1	0.89959836
A_52_P510202	AC164597.1	1	0.89957446
A_51_P484526	Wif1	1	0.89917284
A_51_P168439	Klhl24	1	0.8989645
A_51_P168894	Ano1	1	0.89893365
A_52_P779691		1	0.8989213
A_52_P522372	Aard	1	0.8988454
A_52_P124734	Cybrd1	1	0.8988226
A_52_P22590	Hmcn1	1	0.8987728
A_52_P489373	Npr2	1	0.8985845
A_51_P125338	Pde8b	1	0.89852816
A_51_P210970	Wnt3a	1	0.8984423
A_51_P464300	Lass1	1	0.8983903
A_51_P462533	Syt7	1	0.89780134
A_52_P553443	Tmem245	1	0.89763546
A_51_P468005	Fmo5	1	0.8976191
A_51_P497661		1	0.89750713
A_52_P414138	Zfp704	1	0.89747876
A_52_P319774	Kcnip4	1	0.8974573
A_51_P495986		1	0.8974528
A_52_P11441	Rab6b	1	0.89735603
A_51_P308628	Nbeal1	1	0.89732087
A_51_P399071	Anp32a	1	0.8970961
A_52_P234039	Znrf3	1	0.8970388
A_51_P283516		1	0.8967791
A_52_P500244	Atrn	1	0.896476
A_52_P433847	Vpreb3	1	0.8963217
A_52_P313291	Dgkb	1	0.89619523
A_52_P8444	Eif2c4	1	0.89613426
A_51_P164530	Fhit	1	0.8960997
A_52_P129486	Kctd12b	1	0.89598274
A_51_P152990	Grem2	1	0.89569455
A_52_P39575	Gria1	1	0.8956196
A_52_P205695	Mettl7a2	1	0.8953349
A_52_P499251		1	0.8951726
A_51_P184340	Scn3b	1	0.8950644
A_52_P339204	Sec14l3	1	0.89504296
A_52_P289071	Casc4	1	0.8948729
A_51_P191354	Acot6	1	0.8948266
A_51_P142813	Aspn	1	0.89460766
A_52_P236671	Nbea	1	0.89458644
A_52_P675530	Fat4	1	0.8945204
A_51_P244531	6330403L08Rik	1	0.89450985
A_52_P297724	Dusp14	1	0.8944346
A_51_P416308	Dnahc9	1	0.8940694
A_52_P657376	Tspan15	1	0.89403296
A_52_P399095	Mettl24	1	0.89402306
A_52_P748402		1	0.89387375
A_52_P255494	Sec22c	1	0.8937166
A_51_P501773	Slc35f3	1	0.893578
A_51_P303089	Ttc28	1	0.8935274
A_51_P379385		1	0.8933573
A_52_P617636		1	0.8931097
A_51_P227445	2010007H06Rik	1	0.892673
A_51_P293087	Mmp11	1	0.8926521
A_51_P237593		1	0.89263177
A_51_P370458	Krtap17-1	1	0.8925577
A_52_P390448	1810012P15Rik	1	0.89252454
A_51_P185332	1700020I14Rik	1	0.89236665
A_51_P497280	Dbndd1	1	0.8923017
A_51_P256384	Atp2b2	1	0.8921912
A_51_P374707	Tspan12	1	0.8920749
A_52_P480470	Stox1	1	0.89205337
A_52_P105078	Slc9a6	1	0.892014
A_51_P435339	Epor	1	0.89199126
A_52_P508991	Fmo1	1	0.89197826
A_52_P485891	Dnahc5	1	0.89194655
A_52_P630964	Tspan2	1	0.89184445
A_52_P568257	Sort1	1	0.8916415
A_52_P61691	Cd59b	1	0.89162546
A_51_P474538		1	0.89161646
A_52_P243542	Celf2	1	0.8915958
A_52_P794665	Zzz3	1	0.89156723
A_51_P199475	Siglec5	1	0.89126927
A_51_P142767	Glt8d2	1	0.89125943
A_52_P401614		1	0.8910277
A_52_P153291	Ccrl1	1	0.89102477
A_52_P671794	Plscr4	1	0.8910225
A_52_P141628	Slc23a1	1	0.8909595
A_52_P150620	Adamtsl5	1	0.89075947
A_51_P344346	Ccdc129	1	0.89065385
A_52_P139569	Mfap3l	1	0.8906169
A_51_P268953	Tmem64	1	0.8905585
A_51_P164539	Arvcf	1	0.8905355
A_51_P118527	Pitpnm3	1	0.890476
A_52_P478103	Ndnf	1	0.89047587
A_52_P210781	Scn3a	1	0.89042467
A_52_P507479	Fam73a	1	0.8904123
A_51_P275077	Glp1r	1	0.8903644
A_51_P143162	Myh7	1	0.89033425
A_51_P375789	Vpreb3	1	0.8903242
A_51_P431894	Radil	1	0.89024454
A_52_P529051		1	0.89010555
A_52_P963820		1	0.8899489
A_52_P677891	Fam174b	1	0.8898852
A_51_P452714	Kcnmb4	1	0.88984907
A_51_P154513	Il17d	1	0.88984305
A_52_P515880	Vsnl1	1	0.88971055
A_52_P249856	Cc2d2a	1	0.8896986
A_51_P124345	Cpne5	1	0.8896743
A_51_P185897	Etv1	1	0.88956106
A_52_P262209	Atp2a3	1	0.8894608
A_52_P359301		1	0.88945514
A_51_P422685	Zmat4	1	0.8893666
A_52_P1139646		1	0.88928866
A_51_P328817	Plk5	1	0.8892398
A_51_P483544	Aass	1	0.8891231
A_51_P260578	St8sia2	1	0.88892883
A_51_P308048	Cmtm8	1	0.88888866
A_52_P550226		1	0.8888267
A_51_P413111	Ppm1l	1	0.888767
A_52_P274496	Tspan18	1	0.8885166
A_52_P209527	Rgs11	1	0.8881389
A_51_P262721	0610009L18Rik	1	0.8880664
A_51_P519108	Dzank1	1	0.88806087
A_51_P214269	Epha1	1	0.88806087
A_52_P423364		1	0.8878627
A_52_P460767	Fmo5	1	0.88782316
A_52_P1019965		1	0.88771015
A_51_P275729		1	0.8876588
A_51_P340355	Tarsl2	1	0.88748574
A_52_P640512	Ablim3	1	0.88747513
A_51_P340255	Nbea	1	0.88740605
A_52_P1140098		1	0.88734025
A_52_P383754		1	0.8873091
A_52_P641684	Nfia	1	0.8869949
A_52_P178018	Sox11	1	0.8869742
A_52_P94845	Nicn1	1	0.8867677
A_52_P674759	Btbd3	1	0.8867348
A_51_P270083	Abhd14b	1	0.8866693
A_52_P458177	Mettl7a2	1	0.8866347
A_52_P414645	Gpr126	1	0.8864008
A_51_P194498	Wfdc1	1	0.8863828
A_52_P425651	Wdr96	1	0.88632804
A_51_P145662	Clec4g	1	0.88627476
A_52_P462657	Gm11545	1	0.88623995
A_51_P337101	Rnf43	1	0.886221
A_52_P15490	Pvrl3	1	0.8858881
A_51_P309917	Itga8	1	0.885822
A_52_P390241	Daam2	1	0.88576454
A_51_P416660	Cdc14b	1	0.8855152
A_51_P168960	Cnpy1	1	0.88540435
A_51_P349888	Ang2	1	0.8853484
A_52_P207335	Tmem246	1	0.88530797
A_51_P269634	Zfp14	1	0.88514405
A_51_P357533	Tmem44	1	0.885134
A_51_P318365	Igf1r	1	0.884969
A_51_P247249	Alox5	1	0.88482165
A_51_P417477	Aktip	1	0.8847728
A_51_P164939	Tmem150a	1	0.8847154
A_52_P962414	Sec14l3	1	0.8846994
A_51_P362373	Gprasp2	1	0.88447
A_52_P113611	Scn5a	1	0.88442135
A_51_P351273	Tcea3	1	0.88422346
A_52_P589754	Cadm1	1	0.88413304
A_51_P402575	1110012J17Rik	1	0.8840705
A_51_P488063	Crocc	1	0.88397104
A_51_P163906	Tln2	1	0.88392687
A_51_P454447	Pradc1	1	0.8837089
A_51_P237668	Bex2	1	0.8836644
A_51_P465082	Tox3	1	0.88365483
A_52_P360308	Osbpl3	1	0.88364106
A_51_P469522	Hs2st1	1	0.8836207
A_52_P17422	Eif2c4	1	0.88335854
A_51_P160083	1500035N22Rik	1	0.88333
A_52_P75668		1	0.8830313
A_52_P359958	Osbpl6	1	0.88298655
A_51_P258409	Hey1	1	0.88293415
A_51_P326449		1	0.8826911
A_51_P107752		1	0.8825654
A_52_P155100	Srcin1	1	0.8825287
A_52_P160955		1	0.8825219
A_52_P876207		1	0.88240874
A_52_P268720	Helz	1	0.8822961
A_51_P337195	Pipox	1	0.8822632
A_51_P210885	Sned1	1	0.8822095
A_52_P607255	Slc2a13	1	0.88214666
A_51_P466221	Amhr2	1	0.88212115
A_51_P454422	Unc79	1	0.8819338
A_52_P476856	Nckap5	1	0.8818818
A_51_P338886	Ociad2	1	0.88182455
A_51_P126476	Myo1b	1	0.88170075
A_51_P148828	Fgf1	1	0.88167334
A_52_P214408	Gm5148	1	0.8815932
A_51_P341177	Ddah2	1	0.88142556
A_52_P707884	Ptgfr	1	0.8813932
A_51_P263591	Pank1	1	0.88132507
A_51_P356536		1	0.881282
A_52_P454815	Fgf11	1	0.881184
A_52_P639343	D330028D13Rik	1	0.88114
A_52_P723727		1	0.88102686
A_52_P61864	Wnt2	1	0.8809722
A_52_P596592	Rassf9	1	0.8809598
A_51_P273596	Sord	1	0.8809453
A_51_P247393	9330101J02Rik	1	0.880943
A_52_P408826		1	0.8808769
A_52_P368306	Tmem100	1	0.88078856
A_51_P447595	Scube1	1	0.8807722
A_51_P381373	Wwp1	1	0.88061494
A_51_P376959	Tmeff2	1	0.88057446
A_51_P121134	Dnahc6	1	0.8805366
A_51_P520879		1	0.88037634
A_51_P118650	Wdr6	1	0.88036793
A_52_P27117	Eif2c4	1	0.88026994
A_51_P142107	Fzd7	1	0.8801666
A_52_P707503	Tmem212	1	0.88011307
A_51_P508289	Ephx1	1	0.88002336
A_52_P16752	Aox3	1	0.87996924
A_51_P149373	Fbxl20	1	0.8798516
A_52_P658911	Itga8	1	0.8798435
A_52_P79947	Ndst1	1	0.87983286
A_52_P333097	Mcoln3	1	0.87978214
A_51_P204898	1700008A04Rik	1	0.8797627
A_51_P509551		1	0.8797136
A_52_P416072	Ephx1	1	0.8796503
A_52_P418901	Mecom	1	0.87918955
A_51_P279154	Bex1	1	0.87910986
A_51_P307979		1	0.8790073
A_51_P499979	Crebl2	1	0.87877506
A_52_P114703		1	0.87877244
A_51_P205390	1700040L02Rik	1	0.87871516
A_51_P445912		1	0.8786207
A_51_P423456	Sort1	1	0.87859696
A_52_P408237	Sestd1	1	0.8785071
A_52_P566665	Clec14a	1	0.87839866
A_52_P803797		1	0.8783958
A_52_P452540	Gucy1a3	1	0.8783633
A_51_P287198	Krt23	1	0.8783489
A_51_P172131	Lurap1l	1	0.8782314
A_51_P131747	Pcdh17	1	0.8781594
A_51_P224263		1	0.87813264
A_52_P137378	Prkaa2	1	0.8780539
A_51_P352245	Sema6a	1	0.8778413
A_52_P328621		1	0.87781847
A_51_P208845	Egflam	1	0.8777618
A_51_P372141	Pnkd	1	0.8776479
A_52_P124121	Slc25a36	1	0.87763864
A_52_P398941	Pde4d	1	0.87760746
A_51_P133097		1	0.87759894
A_52_P93256	Angptl2	1	0.87751234
A_52_P102783	Dync2h1	1	0.8774272
A_51_P258894	Chst2	1	0.87740767
A_51_P318710	Arhgef38	1	0.87726897
A_51_P170823	Ngef	1	0.8772272
A_51_P221428	Cbx6	1	0.8771658
A_52_P664044	Mmp15	1	0.87714875
A_51_P184331	Scn3b	1	0.87713516
A_52_P97699	D430019H16Rik	1	0.8771246
A_52_P173442	Wscd2	1	0.8770946
A_51_P155997	Bcl7a	1	0.8770608
A_52_P764117		1	0.8770069
A_52_P599317	Hs6st2	1	0.877002
A_51_P391934	Cpb1	1	0.8769569
A_51_P386612	Pir	1	0.8769395
A_51_P142972	Prdm8	1	0.87689227
A_52_P915781		1	0.8764631
A_52_P1173329		1	0.8763244
A_51_P257675	Tspyl4	1	0.8763008
A_51_P411996	1110032A03Rik	1	0.87627345
A_51_P215475	Ptprb	1	0.87624687
A_51_P472829	Aif1l	1	0.8761352
A_52_P388829	Smarca2	1	0.8760215
A_51_P369784	Ces1e	1	0.87594074
A_52_P10090	St8sia4	1	0.87581456
A_52_P408025	Mpped2	1	0.8757181
A_52_P285024	Sertad4	1	0.8756454
A_51_P426739	Gpt	1	0.87561
A_52_P199084	Cd55	1	0.8754035
A_52_P330739		1	0.87529576
A_51_P455946	Rac3	1	0.87509954
A_52_P625270	1700024G13Rik	1	0.87506866
A_51_P140576	Mapt	1	0.87503064
A_51_P167489	Lama3	1	0.87481385
A_51_P400269	Slc38a5	1	0.8748041
A_52_P947926		1	0.87480164
A_52_P91823		1	0.8747598
A_51_P385697	Mgat3	1	0.8746412
A_52_P134083	Cyhr1	1	0.87462974
A_52_P577388	Epdr1	1	0.8744874
A_51_P458168		1	0.8743294
A_51_P211980	Rgs3	1	0.8743054
A_52_P639338	D330028D13Rik	1	0.87424034
A_52_P54176	Axin2	1	0.8742195
A_52_P120719	Rab27b	1	0.87418985
A_51_P213334	Hdac11	1	0.87416375
A_51_P253732	Il17rd	1	0.8741595
A_52_P145993	Ccdc74a	1	0.87410545
A_51_P391764	Cbx6	1	0.8739902
A_51_P304296		1	0.8739401
A_52_P836389		1	0.87392014
A_51_P427132	Fbxl13	1	0.8738834
A_52_P632669	Pcdha10	1	0.8738513
A_52_P714621		1	0.87376016
A_52_P359010		1	0.87372696
A_51_P450365	Txnrd3	1	0.87367195
A_52_P654130	Oaz2	1	0.87366813
A_51_P116976		1	0.873614
A_52_P12023		1	0.87354195
A_52_P569324		1	0.87341076
A_52_P569218	Utrn	1	0.8734013
A_52_P169764		1	0.8733258
A_51_P172168		1	0.8732683
A_51_P273823	Morn3	1	0.8732563
A_52_P679769	Cat	1	0.87312895
A_52_P639751	Akap14	1	0.87303895
A_52_P1148558		1	0.87293124
A_52_P674593	Pde5a	1	0.8728668
A_52_P106709	Rasgrf2	1	0.8728364
A_52_P447284	Clic6	1	0.8726899
A_52_P347764	4930451C15Rik	1	0.87265563
A_51_P128336	Serinc5	1	0.8726499
A_51_P186703		1	0.87262475
A_52_P421992		1	0.8724715
A_52_P229052	Tmeff2	1	0.8723937
A_52_P494126	Usp46	1	0.87222254
A_51_P404077	Fzd2	1	0.8721087
A_52_P390944	Chst3	1	0.87202406
A_51_P459240		1	0.87177324
A_52_P231075	Fcrls	1	0.8717543
A_51_P288916	Tmtc2	1	0.8716885
A_52_P3581		1	0.87157667
A_52_P296677	Iqca	1	0.87138444
A_51_P422893	Tmem14a	1	0.8713191
A_51_P331028	Rassf8	1	0.8712533
A_52_P22627		1	0.87111014
A_51_P363564	Trp53bp2	1	0.87108344
A_51_P220615	Macf1	1	0.8709014
A_51_P125009	Pvrl3	1	0.8708605
A_51_P518600	Atp6v1c2	1	0.8707862
A_51_P326631	Dnahc8	1	0.8706444
A_52_P112641	B3gnt4	1	0.8705195
A_52_P996015		1	0.8703906
A_51_P505689		1	0.8703347
A_52_P20753	Edn3	1	0.87032133
A_51_P177242		1	0.87026775
A_51_P136792	Calcoco1	1	0.8701264
A_51_P140751	Slc23a1	1	0.8700743
A_52_P527748	Sema3a	1	0.869909
A_51_P403814	Slc4a5	1	0.86985916
A_51_P378932	Ccdc159	1	0.8698051
A_52_P532559	Thrb	1	0.8698049
A_51_P398603	Ccdc150	1	0.8697707
A_52_P415167		1	0.86973774
A_52_P447567	5330417C22Rik	1	0.8695346
A_51_P350472	Cdkl5	1	0.86934334
A_51_P229875	E330009J07Rik	1	0.869321
A_51_P261340	Faim2	1	0.86926013
A_51_P428555	Adh1	1	0.8691792
A_51_P106779	Cttnbp2	1	0.8690629
A_52_P353478	Scn7a	1	0.8690033
A_51_P208330	Camkk1	1	0.86895895
A_51_P270184	Nhlrc2	1	0.8688989
A_52_P410529		1	0.8688803
A_51_P264084	Rab36	1	0.8686885
A_51_P454196	Sh2d4a	1	0.86862206
A_51_P498031	Gria1	1	0.86856985
A_51_P194306	Lrrc1	1	0.8685366
A_51_P268529	Csad	1	0.8685218
A_52_P660945	Ctsf	1	0.86828595
A_51_P384936	Ddo	1	0.8682566
A_51_P190106	Ralgps2	1	0.86822397
A_52_P214126	Alox5	1	0.86820483
A_51_P410703		1	0.86820143
A_51_P507346	Slc5a12	1	0.86819273
A_51_P137094	Sall2	1	0.8680941
A_52_P725041		1	0.86796147
A_52_P263658	Hes2	1	0.86777645
A_52_P609648		1	0.8677746
A_52_P628870	Col27a1	1	0.8677733
A_52_P129428	Fzd2	1	0.8677168
A_52_P355004	Cttnbp2	1	0.86759484
A_52_P284889	Prkcz	1	0.8675523
A_52_P97572	Aplnr	1	0.8675084
A_51_P192955		1	0.86748046
A_51_P412225	Tbc1d16	1	0.8674388
A_52_P87839	Sema3c	1	0.8673269
A_51_P472970		1	0.86729276
A_52_P481316	Wdr93	1	0.8671293
A_51_P261412	T2	1	0.8670144
A_51_P392005	Car8	1	0.8670094
A_51_P251736	Reep5	1	0.8669292
A_51_P243122	Sec14l3	1	0.8668943
A_52_P217710	Fzd6	1	0.866826
A_52_P396271	Reps2	1	0.86675495
A_51_P101460	Dsp	1	0.86669403
A_51_P220062	Mmp15	1	0.86638075
A_52_P207406	Tmeff1	1	0.8662401
A_51_P478061	Cadm1	1	0.8662098
A_51_P218975	Kcns3	1	0.8660602
A_52_P32453	AC142103.1	1	0.8659805
A_52_P97489	Eif2c1	1	0.86597586
A_51_P291304		1	0.8659411
A_52_P449718	Megf6	1	0.8658769
A_51_P145631	Svip	1	0.86584604
A_52_P102248	Mex3b	1	0.86583847
A_52_P762966		1	0.8657735
A_51_P279898	4930404N11Rik	1	0.8657457
A_51_P237915	Stard13	1	0.8655261
A_52_P516409	Col4a6	1	0.865455
A_51_P488953	Pcdha10	1	0.8654356
A_51_P305213	1810010H24Rik	1	0.8654244
A_52_P46665	Dnajc19	1	0.8653275
A_51_P209930	Rtn2	1	0.86525583
A_52_P25357		1	0.8651836
A_52_P480088	Col27a1	1	0.8650395
A_52_P37091		1	0.86472625
A_52_P496775	Vangl2	1	0.8645729
A_52_P207303	Bmp3	1	0.8645545
A_51_P179907	Appl2	1	0.86447823
A_52_P130787	Kcna6	1	0.8643249
A_52_P40975		1	0.8643216
A_51_P437707		1	0.8643168
A_52_P460703	Rassf3	1	0.8642011
A_51_P406557	AI464131	1	0.8640349
A_52_P598895	Npnt	1	0.8638269
A_52_P15495	Pvrl3	1	0.86347747
A_52_P358093	Fbxo10	1	0.86336964
A_51_P131164	Enkur	1	0.8633145
A_51_P494863	Vmac	1	0.8633126
A_52_P218955	D3Ertd751e	1	0.86328536
A_51_P175069	Adamts10	1	0.8632154
A_52_P627269	Ces2b	1	0.8632043
A_52_P564132	Hs2st1	1	0.8631098
A_52_P398279	Ddx26b	1	0.8630427
A_51_P494430	Id4	1	0.8629055
A_51_P216085	Lrrc46	1	0.8627113
A_51_P484200	Lrrc56	1	0.8626088
A_52_P536938	Kif21a	1	0.8625914
A_51_P196605		1	0.8625193
A_52_P540462	1810012P15Rik	1	0.86240226
A_51_P268193	Slc7a10	1	0.8623722
A_51_P450191	Art4	1	0.8623015
A_51_P230763	Wdr52	1	0.8620229
A_52_P413646	Bmp6	1	0.8620197
A_52_P62303	Nbeal1	1	0.86193854
A_52_P402960		1	0.861881
A_52_P534203	Pias2	1	0.86173064
A_51_P508666		1	0.8617197
A_51_P268929		1	0.8614286
A_51_P442327	Specc1l	1	0.8613471
A_52_P955617		1	0.86131024
A_52_P629895	Adh1	1	0.8610258
A_52_P307961	Abca5	1	0.8609975
A_51_P329949	Fam13a	1	0.86093193
A_51_P438149	Mapre2	1	0.8609093
A_52_P770634		1	0.8608885
A_51_P180492	Dbp	1	0.8608868
A_51_P141290	Plch2	1	0.8607215
A_52_P32864	Prps2	1	0.8606269
A_51_P157255	Sdc2	1	0.8606097
A_51_P280437	Slc12a6	1	0.86060524
A_51_P133936	Kitl	1	0.8605801
A_51_P190254	Scrn1	1	0.860543
A_52_P1123661		1	0.8605277
A_51_P111655	Snhg11	1	0.8605168
A_52_P411667		1	0.8604726
A_51_P353056	Fat4	1	0.86038595
A_52_P631015	Etv5	1	0.8603452
A_52_P462239		1	0.8603176
A_52_P174313	Aktip	1	0.86022866
A_52_P611213	Dnajc28	1	0.8602227
A_51_P291247	Mug2	1	0.8602066
A_51_P331424	Dnaic1	1	0.86017084
A_52_P402897	Cdh4	1	0.86007625
A_52_P447929	Tnxb	1	0.85999537
A_52_P144286	Zbtb44	1	0.859973
A_51_P256884	Mtss1l	1	0.8599531
A_52_P290434		1	0.8599176
A_52_P642005	Camta1	1	0.85987437
A_52_P342039	1700025G04Rik	1	0.8596006
A_52_P376460	Spag16	1	0.85959226
A_51_P477414	Echdc2	1	0.8595477
A_51_P308844	Nrn1	1	0.85952467
A_52_P242544	Dsp	1	0.8593968
A_51_P321046	Abi3bp	1	0.85924387
A_52_P418515	1700007G11Rik	1	0.8591383
A_51_P240476	Dnahc11	1	0.85910165
A_52_P236426	Lass4	1	0.85908127
A_51_P518940	Npr2	1	0.85901296
A_51_P161830	Enpep	1	0.8590125
A_51_P162017		1	0.85894656
A_51_P385351	Slc44a3	1	0.8588972
A_51_P520849	Sfrp2	1	0.85886306
A_52_P590781	Fam13c	1	0.8586054
A_52_P452315	Syne2	1	0.85860467
A_52_P534183	Magi3	1	0.85840255
A_52_P535820	Faim2	1	0.85837024
A_51_P405089	Lpcat1	1	0.8582649
A_52_P98752		1	0.8581907
A_52_P103101	Ecm2	1	0.85814524
A_51_P138502	Ttc28	1	0.8580894
A_51_P502092		1	0.8580463
A_51_P219166	Mfap3l	1	0.8579982
A_52_P170985	Sgsm1	1	0.85760653
A_52_P1179878		1	0.85731256
A_52_P140049	Hepacam2	1	0.8572586
A_51_P195374	Baiap2l1	1	0.8571945
A_52_P174346	Mia1	1	0.8571526
A_52_P12590	Ly6g6d	1	0.85682213
A_51_P275233	Zbtb4	1	0.8567646
A_52_P54640		1	0.85673845
A_52_P243391	Sema4f	1	0.8567337
A_52_P515282	1110051M20Rik	1	0.8565607
A_52_P340073	Efnb2	1	0.85655236
A_52_P552665	Fzd7	1	0.8565104
A_51_P463860	Fam161b	1	0.85640204
A_52_P685821	Tmem245	1	0.85636675
A_52_P312084		1	0.8562255
A_52_P197402	Tbc1d30	1	0.8562099
A_52_P589745	Pde4d	1	0.85607743
A_51_P288419	Usp13	1	0.85605675
A_52_P345471	Sntn	1	0.85600394
A_51_P249957	Fgf18	1	0.85599697
A_52_P184974	Fam178b	1	0.8559965
A_52_P378493	Tbata	1	0.8557765
A_51_P171107	Tmem35	1	0.8556874
A_52_P314421	Fbxo30	1	0.8556704
A_52_P458682	Gsta2	1	0.8556627
A_51_P475628	Paqr6	1	0.85564435
A_52_P272227		1	0.85562265
A_52_P372151	Ctnnal1	1	0.8555884
A_52_P494168	Prr18	1	0.8553308
A_51_P487973	Ankrd50	1	0.8552814
A_51_P311319	Scrn3	1	0.8552649
A_51_P320980	Sfxn4	1	0.85524684
A_51_P101006	Ak8	1	0.8551624
A_52_P212608	Fam38b	1	0.855136
A_51_P406346	Magi1	1	0.8550513
A_52_P476560	Tpcn1	1	0.8550059
A_52_P324754	4930579G22Rik	1	0.8549902
A_51_P458873	Vapb	1	0.85483736
A_52_P468441	Bmp6	1	0.85478115
A_51_P402393	Klhl8	1	0.8547272
A_52_P597791	Robo2	1	0.8545896
A_52_P658073	Tef	1	0.85447663
A_51_P144581	Pgrmc1	1	0.854469
A_51_P388819	Hpcal4	1	0.85444766
A_51_P232393	Myo5c	1	0.85440576
A_52_P13612	Bnip3l	1	0.8543927
A_51_P399305	Tnfrsf19	1	0.8543767
A_52_P647393	E130308A19Rik	1	0.854237
A_51_P341725	Mesp1	1	0.8542363
A_51_P468231	Ptprd	1	0.8541488
A_52_P438359	Dnajc19	1	0.854144
A_52_P85152	Acad11	1	0.8540945
A_52_P140881	Slc26a10	1	0.8536622
A_51_P122035	Nipa1	1	0.8536144
A_51_P218137		1	0.85358495
A_52_P99502	Scrn3	1	0.8535108
A_52_P691933		1	0.8534238
A_51_P352738	Mpv17l	1	0.8533649
A_52_P201531	Myo9a	1	0.8533548
A_52_P51503	Abca9	1	0.8533541
A_52_P549190	Cldn8	1	0.8533508
A_52_P391639	1600029I14Rik	1	0.85331434
A_52_P414464	Rcan2	1	0.8532718
A_51_P139184	Fank1	1	0.85326064
A_52_P27482	Rtkn2	1	0.8531926
A_51_P335000	Fhl1	1	0.8531807
A_52_P381179	Slc17a5	1	0.85305774
A_52_P216427	Nkx2-1	1	0.8529933
A_52_P557265	Cyp39a1	1	0.8529318
A_51_P305140	Gsta2	1	0.85276645
A_52_P1042732	Akap5	1	0.8526582
A_52_P907553		1	0.85243666
A_51_P433837	Slc22a23	1	0.85237336
A_52_P404535	Pcdha10	1	0.8522434
A_51_P407248	Antxr1	1	0.8522206
A_52_P70888	Snhg11	1	0.8522188
A_51_P127215		1	0.85221726
A_51_P162162	Inmt	1	0.8521692
A_51_P122649	Degs2	1	0.8521044
A_51_P398525	Fn3k	1	0.85207933
A_52_P470150	Ddc	1	0.8520669
A_52_P220695		1	0.85202175
A_51_P437349	Mecom	1	0.8520152
A_52_P6092	Fam84b	1	0.85200775
A_51_P351896	Fam198b	1	0.85198814
A_51_P368535	Nbeal1	1	0.8518909
A_52_P336345		1	0.85185355
A_51_P448178	Kctd8	1	0.8518476
A_52_P228389		1	0.85177773
A_51_P236314	Ndst1	1	0.85173404
A_52_P609334	Klhdc8b	1	0.85172045
A_51_P363749	Irf6	1	0.8516156
A_51_P265016	Ypel1	1	0.8515613
A_51_P299866	Tom1l1	1	0.8515547
A_52_P171014		1	0.85154414
A_51_P407879	Fam193b	1	0.85141283
A_52_P153019	Ptgfr	1	0.85135156
A_51_P299632	Spef1	1	0.8512969
A_52_P89064	Dusp18	1	0.8512382
A_52_P336290	Rap2a	1	0.85114473
A_52_P331043	C430049B03Rik	1	0.8510987
A_51_P468249	Phex	1	0.8509613
A_52_P349356	Ccdc92	1	0.85080665
A_52_P515769	Pcdh12	1	0.8506899
A_51_P112203	Wdr65	1	0.8506651
A_51_P252000	Susd4	1	0.8506285
A_51_P212592	Pamr1	1	0.8505327
A_52_P94401	Rtn4rl1	1	0.8504976
A_52_P472553	Grb14	1	0.8504613
A_52_P223239	A430071A18Rik	1	0.8504257
A_51_P233153	Cadps2	1	0.8503122
A_51_P454949	Gstm3	1	0.8503031
A_51_P129624	Specc1l	1	0.850285
A_52_P853177		1	0.85027444
A_52_P298165	Gm14964	1	0.8500934
A_51_P125355	Maoa	1	0.8499985
A_52_P460882	Lrp2	1	0.84995943
A_52_P109270	Leprel1	1	0.84995043
A_52_P89273	Cbx8	1	0.8499197
A_51_P479321	Acss1	1	0.8499102
A_52_P559152	Ccdc146	1	0.8499085
A_52_P245415	AW554918	1	0.84988964
A_51_P106000	C530008M17Rik	1	0.84978086
A_52_P26626	Fam92b	1	0.84972495
A_51_P520139	Gm5918	1	0.84966403
A_52_P557156	Tmtc2	1	0.8496144
A_52_P37477	4430402I18Rik	1	0.8496113
A_51_P191100	Rtdr1	1	0.8495756
A_51_P220512	Dync2h1	1	0.84956837
A_51_P304643	Wnt10b	1	0.8494959
A_52_P675617	Agbl3	1	0.84949183
A_51_P255373		1	0.84948754
A_51_P143805	Tmem42	1	0.8494747
A_51_P192654	Atp5s	1	0.84934825
A_52_P311597	Slc7a4	1	0.84915805
A_51_P112223	Gsta4	1	0.84913445
A_52_P307005	Akd1	1	0.84906566
A_51_P160536	1700026D08Rik	1	0.8490514
A_51_P251737	Gm5936	1	0.84901184
A_51_P115526	Ccdc146	1	0.8490076
A_52_P947		1	0.84882945
A_51_P489679	Lrrc23	1	0.848749
A_51_P483438	Sema3e	1	0.8486923
A_52_P32712		1	0.84869117
A_51_P134452		1	0.84860945
A_52_P116204	Cadm1	1	0.8485752
A_51_P490215	Nudt11	1	0.848561
A_52_P515244	Lrriq1	1	0.848506
A_51_P237746		1	0.84845674
A_52_P827311	Lurap1	1	0.8484314
A_52_P593212	5730446D14Rik	1	0.8484312
A_52_P537852	Fam120b	1	0.8484307
A_52_P175242	Irs1	1	0.84831196
A_51_P432403	Fgfr2	1	0.8481878
A_52_P883283		1	0.8481849
A_51_P501664	Prex2	1	0.8481277
A_51_P213928	Nap1l3	1	0.84808606
A_51_P146044	Ccdc92	1	0.8478148
A_51_P157033	C130074G19Rik	1	0.84746313
A_52_P350012	Megf9	1	0.84733444
A_52_P142770	Efcab1	1	0.8473189
A_51_P438905	Inadl	1	0.8472402
A_51_P201187	Pllp	1	0.8472374
A_51_P141110	Dock7	1	0.8472236
A_51_P386660	Faah	1	0.84721357
A_51_P330044	Cyp2j9	1	0.84716505
A_52_P448335		1	0.84707004
A_51_P147651	Ccdc15	1	0.84694356
A_51_P259975	Aspa	1	0.84688306
A_52_P577291		1	0.84688216
A_52_P357682	Dync2h1	1	0.84682274
A_51_P505967	Spag6	1	0.84667045
A_51_P245631	Rftn2	1	0.8466624
A_51_P141502		1	0.8466462
A_52_P10017	Tmem64	1	0.84664565
A_51_P329322	Zfand1	1	0.8466072
A_52_P554703	Gprin3	1	0.8462214
A_51_P109976	1700001C02Rik	1	0.84607965
A_52_P45841	Gorasp1	1	0.8460481
A_51_P440923	Sh3pxd2a	1	0.8460187
A_51_P517215	Grb14	1	0.84598994
A_52_P682045	Gm11128	1	0.84588605
A_51_P135416	Mpped2	1	0.84588367
A_51_P362698		1	0.84585106
A_52_P49457	Fbxl16	1	0.8458218
A_51_P324529	Calcoco2	1	0.84581137
A_52_P11510		1	0.84577304
A_52_P99082	Rps19bp1	1	0.84557956
A_52_P44205	Magi1	1	0.8455308
A_51_P453909	Cyp2f2	1	0.84537077
A_51_P170987	Rgs7bp	1	0.84531367
A_52_P303891	Nr1d2	1	0.8452874
A_51_P285077	Hhatl	1	0.84523445
A_52_P444946	Rprml	1	0.8451487
A_51_P466633	Slc16a7	1	0.8450771
A_51_P177965	Endou	1	0.84492743
A_51_P443857		1	0.844898
A_52_P541175	Marveld1	1	0.84487885
A_51_P207940	Tmem117	1	0.8446703
A_51_P267053	Thbs3	1	0.8446588
A_52_P439407	Sema3e	1	0.84462494
A_51_P423804		1	0.8444157
A_52_P8632	Nudt11	1	0.84440833
A_52_P947482		1	0.8443987
A_51_P385370	Prickle1	1	0.84439176
A_52_P286098	Epb4.1l4b	1	0.8443839
A_51_P118545	S100g	1	0.8442284
A_51_P246677	Rec8	1	0.84419245
A_51_P302823	Cib2	1	0.8440947
A_52_P189707	Camk2a	1	0.84404373
A_51_P341647		1	0.8439803
A_51_P127718	Sh3bgr	1	0.84397453
A_51_P192397	Scube2	1	0.8439736
A_51_P354857	Bnipl	1	0.8439229
A_51_P425047	Srpx2	1	0.843871
A_52_P356343	Fam13a	1	0.8438623
A_51_P480679	AC158998.1	1	0.84384924
A_51_P383399	Aldh1a7	1	0.8437334
A_51_P162553	Prex2	1	0.8437206
A_51_P465758		1	0.8436789
A_52_P550147	Sned1	1	0.8436477
A_52_P559770	Aplp2	1	0.8436256
A_51_P199425	Glcci1	1	0.8436216
A_51_P304397	Cpm	1	0.8436089
A_51_P137947	Ttc3	1	0.8435153
A_51_P175303	Tle2	1	0.8433119
A_51_P417643	Foxa1	1	0.8433073
A_51_P103435	Rsph4a	1	0.84320337
A_51_P176231		1	0.84317994
A_51_P469285	Nrp1	1	0.84312034
A_51_P124741	4930402H24Rik	1	0.84302604
A_51_P109668	Ssbp3	1	0.84297365
A_52_P277654	Pdk1	1	0.84297025
A_52_P738953		1	0.8429584
A_51_P430973	Paqr7	1	0.8429392
A_51_P255805	Fhdc1	1	0.8426779
A_51_P182174	Zmym3	1	0.84263736
A_51_P177171	Tie1	1	0.84261787
A_51_P224042	Ppil6	1	0.8425043
A_52_P499773		1	0.84245604
A_51_P455866	Elf5	1	0.84240806
A_51_P352076	Itgae	1	0.8422278
A_52_P27122	Eif2c4	1	0.84212244
A_52_P671529	Zmat1	1	0.84211606
A_52_P349091		1	0.84199095
A_51_P310066	Rasgef1a	1	0.8419607
A_52_P573377	Sms	1	0.84183663
A_52_P155713		1	0.8418264
A_52_P70856	Frmpd1	1	0.8418106
A_51_P360122	2610028H24Rik	1	0.8417799
A_51_P109258	Cys1	1	0.8414389
A_52_P205797	Vgll4	1	0.84127295
A_52_P328350	Ryr3	1	0.84124094
A_51_P322677	Dusp14	1	0.84120196
A_51_P349116		1	0.8411754
A_51_P426276		1	0.84115994
A_51_P331507	Idh2	1	0.8410965
A_52_P612137	Runx1t1	1	0.84108293
A_52_P587054	Plekha5	1	0.84103453
A_52_P55772	Tbxa2r	1	0.8410297
A_52_P161297	Tcea3	1	0.8409697
A_51_P307840	Cst8	1	0.84093684
A_51_P148573		1	0.84084165
A_52_P368167	Mblac2	1	0.8408309
A_51_P449133	Ahr	1	0.8407841
A_51_P153132	Kcne2	1	0.8407198
A_51_P352303	Homer2	1	0.8407172
A_52_P583031	Arvcf	1	0.8403232
A_52_P600975	Chrdl1	1	0.8402943
A_51_P470154	Kif21a	1	0.84028864
A_51_P436567	Ces2b	1	0.84027433
A_52_P490032	Rragd	1	0.84027237
A_51_P128595	Mtx3	1	0.84017974
A_52_P483929	Wdr52	1	0.84017533
A_52_P179068	Gucy1b3	1	0.84017146
A_52_P30328	Tmem163	1	0.8400946
A_52_P376150	Arhgap44	1	0.84004056
A_51_P256093	Map2k6	1	0.83996755
A_52_P564653	Myo6	1	0.8398951
A_52_P175376	Tfcp2l1	1	0.83988076
A_52_P345301	Ccdc37	1	0.8395831
A_51_P149579		1	0.8395103
A_51_P116039		1	0.8394678
A_52_P214134	Alox5	1	0.83933175
A_51_P478098	Epb4.1l5	1	0.83925617
A_51_P312693		1	0.83920723
A_51_P378381	4933436C20Rik	1	0.83913136
A_51_P375987	Fign	1	0.8390915
A_51_P101347	Pls1	1	0.83899826
A_52_P201972	Zfp148	1	0.83893263
A_51_P480073	Chad	1	0.83892167
A_51_P467629	Efcab10	1	0.83890253
A_51_P185247	Gdf10	1	0.83878505
A_51_P410681	Irx5	1	0.8387042
A_52_P553548		1	0.8386978
A_51_P285756	Cxx1c	1	0.8386492
A_52_P747143		1	0.8386136
A_52_P1052029		1	0.8385415
A_51_P194883	Kcnq1	1	0.838498
A_52_P655687	Egfl6	1	0.83848834
A_52_P553069		1	0.8384498
A_52_P210246	Cbs	1	0.83839434
A_52_P337427	Izumo4	1	0.83838224
A_51_P342805	Ptpru	1	0.8382386
A_52_P421947		1	0.8382269
A_52_P340408	Ccdc108	1	0.83808595
A_52_P42380	Tmem106c	1	0.8380686
A_51_P343757	Ptpn3	1	0.8378031
A_51_P416822		1	0.83778095
A_52_P159429	AU021092	1	0.8377541
A_52_P285470	Lrp2	1	0.83765686
A_51_P268983	Myom3	1	0.83753985
A_51_P483159	Gchfr	1	0.837413
A_51_P321385	Amot	1	0.8373891
A_52_P185552	Klhl17	1	0.83733684
A_51_P220681	Aldoc	1	0.8373101
A_52_P31370	Iqca	1	0.8372998
A_51_P515046		1	0.8372505
A_51_P295085	Ogn	1	0.8371204
A_51_P434127	Twsg1	1	0.8370919
A_51_P270583		1	0.83703965
A_51_P252199	Mmgt1	1	0.837021
A_52_P26195	Meis1	1	0.8369751
A_51_P408584	Enpp1	1	0.83695847
A_52_P686136	Prrc2b	1	0.8368733
A_51_P181705	Ptprg	1	0.83687264
A_51_P305547	Snai2	1	0.8368295
A_51_P444302		1	0.83679557
A_51_P293307	Hepacam	1	0.83673716
A_51_P247542	Ttll6	1	0.83670866
A_52_P602188	Sned1	1	0.8366765
A_52_P77155	Syt10	1	0.836616
A_51_P158678	Fam181b	1	0.83649683
A_52_P661029	Tmem220	1	0.8363606
A_52_P166292	Gm5936	1	0.836265
A_51_P262616	Tbc1d30	1	0.8362349
A_52_P539632	Plxna3	1	0.83622414
A_51_P167551	BC031353	1	0.83612
A_51_P269456		1	0.8360457
A_51_P125771	Slc25a27	1	0.8359863
A_52_P285207	Arhgef38	1	0.8359808
A_51_P317695	Trpc3	1	0.83594793
A_51_P236412	Cdkl2	1	0.8358252
A_52_P565575	Arhgap20	1	0.83578867
A_51_P349751	Scel	1	0.83578146
A_52_P322181	Adrb1	1	0.83554125
A_52_P891818		1	0.8355186
A_51_P190869	Asxl2	1	0.83548164
A_51_P153973	Zfp273	1	0.83543754
A_51_P193832		1	0.8352311
A_52_P382785	Npnt	1	0.83521473
A_51_P351194	Cnfn	1	0.8351767
A_52_P541118	Snhg11	1	0.83512414
A_51_P321531	Purg	1	0.8351179
A_51_P224575	Gnpat	1	0.8351066
A_52_P373798	Zdhhc3	1	0.83491194
A_52_P13730	Cbx2	1	0.8348763
A_51_P494037	Dgkg	1	0.834854
A_52_P33067		1	0.83478624
A_51_P515446	Cyp39a1	1	0.83455956
A_52_P93837	Mme	1	0.8345367
A_52_P763332		1	0.8344925
A_52_P242012		1	0.83445424
A_52_P598605		1	0.834434
A_51_P373901	Rsph1	1	0.8343996
A_51_P223891	Ttc30b	1	0.83437634
A_52_P6057	Chst2	1	0.834349
A_52_P195246	Esyt3	1	0.83433276
A_52_P625683	Pxmp4	1	0.8342816
A_52_P302345	Cyp4v3	1	0.8342803
A_52_P229997	Cbx8	1	0.83421427
A_52_P537663	Trp53bp2	1	0.8341404
A_51_P247168		1	0.833994
A_52_P601055	Mtss1	1	0.8339154
A_52_P226407	1110003E01Rik	1	0.83382624
A_52_P215263	AC158921.1	1	0.83376956
A_52_P391624	Trnp1	1	0.833729
A_52_P946362		1	0.83368427
A_51_P433194	Bcas1	1	0.83365625
A_51_P487389	Lrrc48	1	0.8335998
A_51_P265465	Abhd3	1	0.83350134
A_52_P593947	Morn3	1	0.8334199
A_52_P580159	1110012J17Rik	1	0.83341426
A_51_P457397	Dpp8	1	0.83330965
A_51_P305008		1	0.8332824
A_51_P401024	Lrrc34	1	0.8331612
A_51_P431888	Radil	1	0.83304805
A_52_P391718	Rpl22	1	0.8330246
A_52_P304105	Ppp1r16b	1	0.83292955
A_51_P419464	Rmnd5a	1	0.832925
A_51_P382093		1	0.8328319
A_52_P167535	BC060267	1	0.83276623
A_51_P200667	Clmn	1	0.8327331
A_52_P632691	Zfp395	1	0.83267456
A_52_P75127	Tcp11	1	0.8326586
A_51_P237599	Aplp2	1	0.832601
A_52_P564515		1	0.83259714
A_51_P480390	Meig1	1	0.83249545
A_51_P511511	Stk33	1	0.832454
A_51_P175027	Dnahc5	1	0.8324288
A_52_P835086		1	0.83241266
A_52_P565427	Myo6	1	0.8324118
A_52_P1004624	Mon2	1	0.8322504
A_51_P334532		1	0.83223104
A_51_P337918	Aldh4a1	1	0.8320315
A_52_P674808	Chrdl1	1	0.8319169
A_51_P220278	Ppp2r2b	1	0.83191335
A_52_P361673	Myo1b	1	0.8318046
A_51_P419971	Tmem106b	1	0.83178365
A_51_P283766	Plxdc1	1	0.8316671
A_52_P247462	Agphd1	1	0.8316511
A_51_P469252	Zfp647	1	0.83162826
A_51_P212515	Ppm1l	1	0.8315547
A_52_P35064	Tm7sf2	1	0.83152235
A_52_P289325	Myo1b	1	0.83150274
A_51_P331059	Tex15	1	0.8314045
A_51_P438619	Sobp	1	0.8313851
A_52_P641267	Wdr66	1	0.8313466
A_51_P363090	Ift80	1	0.8312094
A_51_P388826	Gprasp1	1	0.8311934
A_51_P479311	Gstm1	1	0.8310343
A_52_P426698	Sema3b	1	0.83099765
A_51_P424868	Mid1ip1	1	0.8309563
A_52_P56876		1	0.83082706
A_52_P193941	Cd300lg	1	0.83078533
A_51_P193490	Fbxo21	1	0.83078045
A_51_P261107	Ogt	1	0.8306826
A_51_P440144		1	0.83057135
A_52_P302544	Col8a2	1	0.8305207
A_52_P357265	Pitpnc1	1	0.8305195
A_51_P208083	S100b	1	0.8304573
A_52_P672532	1810020D17Rik	1	0.83035564
A_51_P197509	Pcmtd2	1	0.8303181
A_51_P240136	Gng8	1	0.8302849
A_52_P282858	Snx25	1	0.8302693
A_52_P189977	Lrrc1	1	0.8302256
A_51_P515532	Tmem200a	1	0.830199
A_51_P421244	Prps2	1	0.8301883
A_51_P350378	Amt	1	0.8301326
A_51_P199041	Adcy5	1	0.83006495
A_51_P358397	Agbl3	1	0.8300626
A_51_P349015	Pacrg	1	0.8300186
A_51_P365980	2310022B05Rik	1	0.8299337
A_52_P503730	Fchsd2	1	0.82986146
A_52_P364350	Lphn1	1	0.8296673
A_51_P487818	Fabp1	1	0.82954085
A_51_P334318	2010110P09Rik	1	0.829534
A_51_P181538	Brwd1	1	0.82949984
A_51_P232617		1	0.82949793
A_51_P281734	Plxnb1	1	0.8294747
A_51_P406671	Prkci	1	0.8294327
A_52_P306065	Nuak1	1	0.82937837
A_51_P161890	Fcgrt	1	0.829372
A_51_P225186	Calcrl	1	0.8293056
A_52_P198435	Rasgrp3	1	0.8292502
A_52_P161707	Cand1	1	0.8292364
A_51_P303725	Tmem38a	1	0.8292249
A_51_P482043	Epm2aip1	1	0.82912326
A_51_P475995	Thra	1	0.8289597
A_52_P586391	Alas1	1	0.8288965
A_52_P244381		1	0.82879615
A_52_P1019763	AC102484.1	1	0.82864994
A_51_P130374	Tek	1	0.8284744
A_51_P277006	Chst8	1	0.82843596
A_52_P625118	Car8	1	0.8284325
A_52_P814677	Spag17	1	0.8284151
A_52_P25903	Cacna1c	1	0.828339
A_52_P601950	Syne2	1	0.8283115
A_52_P110218	Efcab1	1	0.8282138
A_52_P439420	Wscd1	1	0.8281685
A_52_P422618	Acvr2b	1	0.8281145
A_51_P111462	Arl15	1	0.8280016
A_52_P304419		1	0.82797474
A_52_P440034	Dydc2	1	0.8279657
A_52_P281145	Kank4	1	0.827928
A_52_P680870	Ctxn1	1	0.8277715
A_52_P956363	Gm9938	1	0.8275403
A_51_P137709	Calml3	1	0.8273799
A_51_P217695	1700019L03Rik	1	0.8273526
A_52_P355934	Myo1b	1	0.8273111
A_51_P165451	Pbld2	1	0.8271962
A_52_P204331	D630039A03Rik	1	0.82719165
A_51_P232790	Efcab1	1	0.82704735
A_51_P272283	Cmbl	1	0.8270413
A_52_P300331	Wwp1	1	0.82684886
A_51_P139320	Pcbd1	1	0.82681125
A_52_P574945	AC130216.2	1	0.826792
A_52_P325527	Edil3	1	0.8267868
A_51_P502838	Ube2h	1	0.8267548
A_51_P190572	Zkscan1	1	0.826711
A_51_P193682	1700012B09Rik	1	0.8265808
A_52_P2632	Negr1	1	0.8262274
A_51_P423308	Igfbp2	1	0.826191
A_51_P386182	Magi2	1	0.8259479
A_51_P283876	Bphl	1	0.82592326
A_51_P489720	Slc16a11	1	0.82589024
A_51_P192585		1	0.82585347
A_51_P497317	Tcp11l2	1	0.82580256
A_52_P419879		1	0.82575595
A_51_P267933	Snhg11	1	0.82569313
A_51_P504037	Smarca2	1	0.8256854
A_52_P385801	Spock2	1	0.8256741
A_51_P307680	Ptprb	1	0.82566696
A_52_P157408	Oaz2	1	0.82564557
A_52_P102223	Pcnx	1	0.825638
A_51_P136521	Lypd2	1	0.82561
A_52_P263289	Trpc2	1	0.8255885
A_51_P387764		1	0.8255158
A_51_P133105		1	0.8255004
A_51_P328944		1	0.8254848
A_51_P109933	Eif2c3	1	0.82532614
A_51_P451588	Plekhb1	1	0.8253219
A_51_P227077	Mdh1b	1	0.8252349
A_51_P156222	Elfn1	1	0.82518977
A_52_P424959	Rtn1	1	0.82516366
A_51_P443082	Abca3	1	0.82508856
A_51_P387528	Ak7	1	0.825067
A_52_P654565	3110062M04Rik	1	0.82499707
A_52_P584293	Atrnl1	1	0.8247791
A_52_P18262	Plcb1	1	0.824731
A_52_P188172	Synj2	1	0.8247156
A_52_P327054		1	0.82460105
A_51_P426724	Ccdc17	1	0.82451385
A_52_P143129	Eno4	1	0.8244946
A_51_P331288	Akr1b7	1	0.82444644
A_51_P200517	Rasgef1a	1	0.8244142
A_52_P156314	Esr2	1	0.8242555
A_52_P429120		1	0.8241946
A_51_P237565	Kank4	1	0.8241729
A_52_P537827	Wdr72	1	0.8241532
A_51_P279064	Tmem63b	1	0.82411104
A_52_P1004509	BC065397	1	0.82391816
A_51_P414243	Gtdc2	1	0.82386696
A_52_P402881	Mpp5	1	0.8238275
A_51_P394735	Arhgef18	1	0.8236746
A_51_P481721	Sult1d1	1	0.82362443
A_51_P270324	Pnck	1	0.82359713
A_52_P550094	Klhl24	1	0.8235063
A_51_P428086	Spnb2	1	0.8234769
A_51_P300456		1	0.82345206
A_52_P517011		1	0.8231961
A_52_P485573	Tef	1	0.8231653
A_52_P1020847		1	0.8231627
A_51_P368823	Grb7	1	0.8231091
A_52_P365292	Rpgr	1	0.8231084
A_51_P155977	Clec14a	1	0.8230971
A_51_P410813		1	0.82307214
A_51_P109295	Pcdhb3	1	0.8230461
A_52_P265584	1810011O10Rik	1	0.823031
A_52_P167843	Ppp1r9a	1	0.82298577
A_52_P576818	Vwa3b	1	0.82285875
A_52_P18972	Ppa2	1	0.82285404
A_51_P233101		1	0.82285285
A_51_P419801	D130062J21Rik	1	0.82282746
A_51_P250123	Zfp763	1	0.8228178
A_52_P1162797		1	0.8228003
A_52_P121720	Ttc16	1	0.8227488
A_51_P375969	Ces1d	1	0.8226765
A_52_P1020510		1	0.8226466
A_51_P199968	Frmd6	1	0.8226414
A_52_P145433		1	0.8225618
A_51_P158418	A430035B10Rik	1	0.8225094
A_52_P172619	Egln1	1	0.8223328
A_51_P175424	Car14	1	0.8223284
A_51_P377377	2310040G07Rik	1	0.82229054
A_51_P296036	Nrbp2	1	0.82228124
A_51_P170536	Mycbpap	1	0.8221572
A_51_P490286	Cngb1	1	0.8221484
A_52_P300344	Pm20d1	1	0.8219462
A_52_P363110	Fgfr2	1	0.82187694
A_52_P474266	Mfap3l	1	0.8217852
A_52_P271495	A430108G06Rik	1	0.82164115
A_52_P899666		1	0.8216174
A_51_P324442	Wdr35	1	0.8215911
A_52_P202384	Ccdc146	1	0.8215419
A_51_P136303	Cyp4f15	1	0.8215205
A_52_P365660	Lrrc4c	1	0.8214703
A_51_P176474	Kndc1	1	0.82142097
A_51_P145735	Acyp1	1	0.82140976
A_52_P31155	Dcdc2a	1	0.8212189
A_51_P386899	Mfsd7c	1	0.8211354
A_51_P521304	Klhl13	1	0.821097
A_51_P472481	Dync2li1	1	0.8209452
A_52_P555789	Pcdh18	1	0.82091856
A_52_P795929		1	0.82079816
A_51_P256246	Tspan13	1	0.82064563
A_51_P468482	Entpd8	1	0.82052475
A_51_P193686	1700012B09Rik	1	0.82045263
A_52_P548463	Dnahc5	1	0.82044524
A_51_P427052	Pla2g2c	1	0.8204451
A_51_P282616	Spata26	1	0.8204301
A_52_P449871	Id4	1	0.8202717
A_51_P249559	Lrrc6	1	0.8201358
A_51_P272023	Rnf186	1	0.8200648
A_52_P771758		1	0.8200358
A_52_P649724	Smyd3	1	0.82000893
A_51_P258493	Per3	1	0.81999815
A_52_P309084		1	0.8199903
A_51_P336910	Lmbrd1	1	0.819937
A_52_P199237	Fam166b	1	0.81993437
A_52_P560141		1	0.8198749
A_51_P481418	Arhgap21	1	0.81986654
A_51_P247385	Gm15506	1	0.8198128
A_51_P236267	St8sia4	1	0.8197155
A_52_P14810	Chd3	1	0.8195971
A_51_P176522		1	0.8195417
A_51_P176524	Patz1	1	0.8193728
A_52_P287313	Gm1661	1	0.8193311
A_51_P202440	Rarb	1	0.8192622
A_52_P418952	Krt79	1	0.8192091
A_52_P362828	Fat3	1	0.8191097
A_52_P557129	Slc12a5	1	0.8190789
A_52_P851862		1	0.8190319
A_52_P877015	Thrb	1	0.81895727
A_51_P274189		1	0.81895524
A_52_P276397	Rab3a	1	0.81885904
A_52_P645855	Stbd1	1	0.8187078
A_51_P493256	Pex10	1	0.8184952
A_51_P282940	AU021034	1	0.8184362
A_51_P459402	Slc35e3	1	0.8184245
A_51_P275123	Psd3	1	0.818359
A_52_P671784	Adamts10	1	0.81794304
A_51_P246001	Cpe	1	0.8179419
A_52_P49014	Shh	1	0.81786895
A_51_P180091	Cyp2s1	1	0.8177594
A_52_P123018	Ids	1	0.817737
A_52_P446816	Ccdc78	1	0.817605
A_52_P592828	Adarb1	1	0.81753117
A_51_P105178	Sox4	1	0.81730187
A_51_P273576	4930529M08Rik	1	0.8172605
A_52_P462764	Morn1	1	0.8171993
A_52_P280425		1	0.8171862
A_52_P860257		1	0.816973
A_51_P418488	Robo2	1	0.81682694
A_52_P636948	Pdgfd	1	0.8168134
A_51_P227970	Dynlrb2	1	0.81680495
A_51_P305950		1	0.816799
A_51_P433127	Rdm1	1	0.81669104
A_52_P58949	Calcrl	1	0.81664765
A_51_P148280	Acoxl	1	0.8166464
A_52_P159490	Ppp1r9a	1	0.8166301
A_52_P2745	2010001K21Rik	1	0.8166016
A_52_P818682		1	0.8165817
A_51_P486943	Ctdspl	1	0.81654257
A_52_P367294	Fsd1l	1	0.81642324
A_51_P271887	Reck	1	0.81638575
A_51_P269084	Chchd10	1	0.81637836
A_52_P532957	Zfp667	1	0.81636626
A_52_P329054	Cep70	1	0.81631285
A_52_P244964	Akap11	1	0.8162647
A_51_P172952	A830018L16Rik	1	0.8162005
A_51_P427264	Lphn1	1	0.8161458
A_52_P539434	Lbh	1	0.8160857
A_52_P271140	Dnaaf1	1	0.8159542
A_51_P257496	Ace2	1	0.8157508
A_51_P420276	Plxdc2	1	0.81567216
A_52_P419059	9530053A07Rik	1	0.8155926
A_51_P289889	Npnt	1	0.81547445
A_51_P225427	Pkp2	1	0.81544715
A_51_P475378	Echdc3	1	0.81540626
A_52_P604022	Foxp1	1	0.81538576
A_52_P467675	Ankrd63	1	0.8153674
A_51_P227962	Dynlrb2	1	0.8153052
A_51_P437144	Dynll2	1	0.81527025
A_51_P249127	Pkd1	1	0.81526184
A_52_P424840	Mrc2	1	0.81520104
A_51_P377856	Gstt3	1	0.81517357
A_52_P460584	Tnfrsf25	1	0.8150148
A_52_P180988		1	0.81500787
A_51_P130666	Adk	1	0.8149218
A_51_P268068		1	0.81485987
A_52_P50329	Tmem110	1	0.8147567
A_51_P446131	Gipc2	1	0.8147154
A_51_P474094		1	0.8146929
A_52_P23225	Gpc3	1	0.81449354
A_51_P465292	Hnmt	1	0.81447214
A_51_P316553	Kdr	1	0.81424767
A_51_P266683	Efna1	1	0.8142378
A_51_P268496	Slc24a3	1	0.8140713
A_52_P239536	Ppp1r9a	1	0.8140191
A_51_P309854	Kcnn2	1	0.81386155
A_52_P1187863		1	0.81380016
A_51_P286610	Rabgap1l	1	0.813782
A_51_P466478	Ptprf	1	0.81370014
A_51_P394585	Snx22	1	0.8136704
A_52_P263076	BC068157	1	0.81353325
A_51_P376501	Stard9	1	0.81352204
A_52_P642167	Soat1	1	0.8134776
A_52_P501077	Fam171a2	1	0.8134471
A_51_P255844	Pih1d2	1	0.8134405
A_52_P448205	Clstn1	1	0.81338596
A_52_P121502	Pllp	1	0.81337166
A_52_P196458	Dzip1	1	0.8133413
A_52_P278448	Mapre3	1	0.8133236
A_51_P338485	Aldh6a1	1	0.81331605
A_51_P205106	Mlf1	1	0.8132502
A_52_P577180		1	0.8131409
A_52_P462257	D830014E11Rik	1	0.813135
A_51_P154618	Dnahc6	1	0.8131209
A_52_P200207	Rmnd5a	1	0.8130727
A_52_P384690	Tex11	1	0.81304604
A_51_P389421	Fahd1	1	0.81301606
A_51_P344249	Apbb1	1	0.8129694
A_51_P443618	0610011F06Rik	1	0.8129205
A_51_P155638	Cd300lg	1	0.8127759
A_52_P185054	1110035H17Rik	1	0.812717
A_51_P157612	Robo2	1	0.81256163
A_51_P370090	Pdgfa	1	0.8125213
A_52_P282186	Slc45a4	1	0.8125129
A_52_P326808	Ypel3	1	0.81248575
A_51_P168613	Nuak1	1	0.81248343
A_51_P314045	Camsap3	1	0.8124752
A_51_P354792	Ltc4s	1	0.8122445
A_52_P415168		1	0.81221366
A_51_P351384	Upk2	1	0.8121614
A_52_P1091593		1	0.81194746
A_52_P109548	Mtap7	1	0.81193805
A_52_P440627	Nek1	1	0.8118863
A_52_P325900	Cdc14a	1	0.81187856
A_51_P246924	Tppp3	1	0.81185234
A_52_P469744	Col4a3	1	0.81180376
A_52_P537175	Krba1	1	0.8118021
A_51_P393567	1110017D15Rik	1	0.81175727
A_52_P306845	Cav1	1	0.811752
A_52_P519653	Abca5	1	0.81161237
A_52_P67892	Hist1h2be	1	0.8114467
A_51_P303097	Scgb3a2	1	0.8114023
A_51_P249104	Dcdc5	1	0.8112586
A_52_P258266	AC170752.1	1	0.8112067
A_52_P415215	Gstm1	1	0.8111138
A_51_P326346		1	0.8110545
A_51_P278893	Hdac5	1	0.81099534
A_51_P514139	Prdm16	1	0.81095755
A_51_P217697	1700019L03Rik	1	0.8109256
A_51_P233320	2610203C22Rik	1	0.8107598
A_52_P509297	Mapt	1	0.81074977
A_52_P409570	Pdzd2	1	0.8106731
A_51_P108990	Cetn4	1	0.810633
A_51_P514647	Paip2	1	0.81047386
A_52_P553408		1	0.81036097
A_52_P384831	Slc4a5	1	0.810339
A_52_P458141		1	0.8102125
A_51_P263419	Zfp30	1	0.8101806
A_52_P39546	Tead2	1	0.81003946
A_51_P209914	Rpgr	1	0.8099524
A_51_P407675	Zrsr1	1	0.8097527
A_52_P421713	9930012K11Rik	1	0.80971926
A_52_P266459	Ing2	1	0.80971515
A_51_P148093	Ptprm	1	0.8096292
A_51_P208361	Ak3	1	0.8096223
A_52_P589664	Zfp846	1	0.8095094
A_51_P328951	Sgip1	1	0.80943525
A_52_P247900	Lepr	1	0.8094269
A_51_P254986	Serf1	1	0.8093899
A_52_P49391	Cyp2d22	1	0.80938566
A_51_P385114	Snhg11	1	0.8091946
A_51_P517145	Sort1	1	0.8090979
A_51_P457775		1	0.80909437
A_52_P474814	Ttc6	1	0.80908716
A_51_P479464	Cdk19	1	0.80908245
A_51_P356055	Grp	1	0.8089595
A_52_P208613	Fancb	1	0.808938
A_51_P513898	Epb4.1l4a	1	0.8088468
A_52_P284821	Slco4c1	1	0.8087237
A_52_P104091	Slc25a27	1	0.80862534
A_52_P549418	Stxbp4	1	0.8086193
A_51_P498720	Cacna2d1	1	0.8085765
A_52_P352735	Ccdc153	1	0.8085764
A_51_P172085	Arhgdig	1	0.8084997
A_51_P446570	Bbox1	1	0.8084722
A_51_P499905		1	0.808462
A_52_P835711		1	0.8084076
A_51_P229547	Nrxn1	1	0.80838424
A_52_P39413	1700003M02Rik	1	0.8082708
A_52_P50325	Arhgdig	1	0.8081968
A_52_P657324	Rnf32	1	0.80819225
A_52_P308669	Cpn1	1	0.8081622
A_52_P622641	Ppfibp2	1	0.8081128
A_51_P247172	Wdr96	1	0.80806535
A_51_P207718		1	0.8078653
A_52_P551098	Gpr126	1	0.8078141
A_51_P183543		1	0.80777866
A_51_P375453	Wnt9a	1	0.8077638
A_52_P607702	Six4	1	0.80768687
A_52_P194382	Fank1	1	0.8076239
A_51_P258901	1700027A23Rik	1	0.8075868
A_51_P464588	Dnajc28	1	0.8075867
A_51_P296535	Col4a3	1	0.80741686
A_52_P358913		1	0.80734295
A_51_P383991	4-Sep	1	0.80731076
A_51_P156108	Crlf1	1	0.80723333
A_52_P387598		1	0.8072246
A_52_P91265	Abca3	1	0.8072123
A_52_P483104	Lpin1	1	0.8071882
A_52_P550884	Samd12	1	0.8071613
A_52_P674196	Bbs9	1	0.8070741
A_51_P280404	Epdr1	1	0.80684227
A_52_P359591	Zfp354b	1	0.80664325
A_51_P176387	Hook3	1	0.8066126
A_51_P287100	Cdh16	1	0.806558
A_51_P171883	Palmd	1	0.80652004
A_52_P493965		1	0.80644083
A_51_P112627	St6galnac2	1	0.8063899
A_51_P226655	Pltp	1	0.80630565
A_52_P166694	Vamp1	1	0.80627775
A_51_P457989	Rragd	1	0.80625176
A_51_P374571		1	0.80620235
A_52_P448879		1	0.8061859
A_52_P236619		1	0.8060492
A_51_P144894	9230104L09Rik	1	0.8059775
A_51_P340805	Zkscan4	1	0.8058757
A_51_P487157	Stk36	1	0.8057079
A_51_P164296	Adamdec1	1	0.80570674
A_52_P198019	Fuz	1	0.8056378
A_51_P223132	Tln2	1	0.8056225
A_51_P248044	Lamb2	1	0.8055676
A_51_P436669		1	0.8053179
A_51_P463803		1	0.80530834
A_51_P457306	Tmprss2	1	0.80525476
A_51_P354307	Clic6	1	0.805205
A_51_P109326	Col4a6	1	0.80516243
A_52_P852457	Stk38	1	0.8051386
A_51_P248865	Foxf2	1	0.8050988
A_52_P250161		1	0.8050038
A_52_P609778	Mgll	1	0.8049031
A_52_P601333		1	0.804902
A_52_P287954		1	0.8048989
A_51_P467971	Ank3	1	0.8048976
A_52_P98778	Ang4	1	0.80489385
A_52_P136914	Nudt7	1	0.80489004
A_51_P124784	Acpl2	1	0.8048388
A_51_P230175	Bcan	1	0.8048063
A_52_P631547	Cytl1	1	0.804798
A_51_P488103	Tcte1	1	0.8047205
A_51_P120917	Kcnmb2	1	0.80461055
A_52_P96898	Srr	1	0.80453163
A_52_P330524		1	0.8044966
A_51_P423825	Morn1	1	0.804485
A_52_P22611	Gm106	1	0.8044333
A_51_P356967	Lgi3	1	0.80441713
A_52_P233687	Stard9	1	0.8044116
A_52_P96748	Ttc30b	1	0.8043766
A_52_P95517	Cyp2a22	1	0.80437195
A_52_P359819	Ntf5	1	0.8043617
A_52_P198780	Cep70	1	0.80421734
A_52_P674331	3222401L13Rik	1	0.8040794
A_51_P267700	Gkn3	1	0.8040561
A_51_P237890		1	0.80380315
A_51_P277336	Sdpr	1	0.80364054
A_52_P9703	Cyp2a5	1	0.8035595
A_51_P108131	Zbtb4	1	0.8032676
A_52_P474551		1	0.80312955
A_52_P676982	Vsig10	1	0.80305433
A_51_P364185	Lilra5	1	0.8028615
A_51_P370099	Pdgfa	1	0.80285454
A_52_P461343	Upk3a	1	0.8027024
A_51_P295118		1	0.802655
A_51_P390739	Tjp1	1	0.80265224
A_52_P525220	Ttc29	1	0.80262
A_51_P507359		1	0.8026079
A_51_P206153		1	0.8024898
A_51_P306446		1	0.8024382
A_51_P481221	Bace2	1	0.8024249
A_52_P257705	Fam161a	1	0.8024224
A_51_P427476	Mxra8	1	0.8022344
A_52_P478420		1	0.8022141
A_51_P416378	Rasal2	1	0.80206287
A_51_P504214	Magix	1	0.8019975
A_51_P324651	Lphn1	1	0.80192745
A_52_P494514	Insr	1	0.8018862
A_52_P818995		1	0.80186814
A_51_P375146	Cd36	1	0.8018675
A_51_P174081		1	0.8017736
A_52_P669005	Lrat	1	0.80166626
A_51_P341801	Mtus1	1	0.8014432
A_52_P680538	Prkar1b	1	0.80141306
A_51_P410949	Polr3g	1	0.8014088
A_52_P438210	Ids	1	0.8014067
A_51_P122425	Ctf1	1	0.8013694
A_51_P355906	Kit	1	0.8013446
A_51_P191139		1	0.8013429
A_51_P241667	Prkdc	1	0.80132186
A_52_P228810		1	0.8012756
A_51_P451516	Arhgef25	1	0.80125844
A_51_P445662	Hsd17b4	1	0.8011979
A_51_P433765		1	0.80117565
A_51_P332264	Dyx1c1	1	0.8011678
A_51_P444437	Ptgr1	1	0.80103755
A_52_P671769	Arhgap18	1	0.80103195
A_52_P384594	Anapc1	1	0.80087817
A_52_P473953	Ctdspl	1	0.8008176
A_51_P294994	Mxi1	1	0.80076677
A_52_P146403	Arhgef38	1	0.80076
A_51_P339655	1700003M02Rik	1	0.8006981
A_52_P334179		1	0.800678
A_52_P456448	Ccdc81	1	0.8006678
A_51_P397983	Slc9a2	1	0.8006459
A_51_P264634	Strbp	1	0.80062085
A_51_P152550	Iqcg	1	0.8005784
A_51_P101763	Cntn1	1	0.8004776
A_51_P282930	Lingo4	1	0.8004369
A_51_P511680	Ttc38	1	0.80043465
A_51_P424990	Klhdc7a	1	0.8004011
A_52_P84487	Ankrd6	1	0.8003764
A_52_P636038		1	0.8003501
A_51_P467430	Dnahc3	1	0.80034506
A_52_P448749	Tc2n	1	0.8002646
A_52_P648424	Nedd4	1	0.80025333
A_52_P376574	Pcsk6	1	0.80021703
A_52_P417859	Gid4	1	0.80016756
A_52_P51671	Abca5	1	0.8000728
A_52_P304720	Crlf1	1	0.80003506
A_51_P119771	Il17re	1	0.80002356
A_52_P25193	Tcp11l2	1	0.79996365
A_52_P1164643		1	0.7998691
A_51_P345896	Pafah2	1	0.7998551
A_51_P197645	Tekt5	1	0.79973906
A_51_P118103	Fam120b	1	0.7996741
A_51_P177392		1	0.7996664
A_52_P171178	Ccdc33	1	0.7994991
A_52_P422185	1810059H22Rik	1	0.79935527
A_51_P433843	Slc22a23	1	0.79930156
A_51_P309850	Ephb6	1	0.79919714
A_52_P22001	Thsd1	1	0.79908067
A_51_P134228	Hlf	1	0.7990014
A_52_P488649	Trappc9	1	0.79893667
A_52_P64376	Mogat1	1	0.79882324
A_52_P329408	Sipa1l1	1	0.79870266
A_51_P380129	Dnase2a	1	0.79866946
A_52_P449208	Adcy5	1	0.7985361
A_52_P681391	G0s2	1	0.79848886
A_51_P303739	Afap1l1	1	0.79819304
A_52_P442585	Gtf2i	1	0.7981268
A_52_P686231	AC115727.1	1	0.7980498
A_51_P285097	Wdr38	1	0.79800737
A_51_P403578	1810059H22Rik	1	0.7976678
A_52_P71686	Atp6v0d2	1	0.797581
A_51_P445865		1	0.7974672
A_51_P444335	Acp6	1	0.79733247
A_52_P1156279		1	0.79730415
A_51_P182845		1	0.7972888
A_52_P504859	AC115727.1	1	0.7972739
A_52_P432124	Gsta3	1	0.7971485
A_52_P707683		1	0.7971093
A_52_P1064707	Znrf2	1	0.7970708
A_51_P102740		1	0.7969325
A_52_P118495	Kdsr	1	0.7968596
A_51_P182131	5330417C22Rik	1	0.79677385
A_51_P403536	Ltbp4	1	0.7967026
A_51_P105991	Tbx6	1	0.7966774
A_51_P195825	Tsnaxip1	1	0.7965337
A_51_P308446	1700094D03Rik	1	0.7965112
A_52_P347401	Ccdc155	1	0.79646564
A_51_P420969	Nme5	1	0.7964143
A_51_P442091	Snx13	1	0.7961451
A_52_P634607		1	0.7961091
A_51_P305138	Gsta2	1	0.79610103
A_51_P486150	Ocln	1	0.7960245
A_52_P572063		1	0.79599005
A_52_P323331	Tcp11l2	1	0.7958285
A_51_P325776	Csad	1	0.79571444
A_51_P430055	Tspan7	1	0.795713
A_51_P440327	Efhc1	1	0.79568976
A_51_P107243		1	0.79559606
A_52_P1156127		1	0.79481745
A_51_P104953	Chd6	1	0.7945784
A_51_P254262	Nxph3	1	0.79454917
A_51_P352324	Slc16a2	1	0.7945316
A_51_P377154	Cyp2a4	1	0.79451317
A_52_P557212		1	0.794476
A_51_P501538	Adcy9	1	0.79437166
A_51_P108659	Pon1	1	0.7943385
A_51_P444264	Rtn1	1	0.79433286
A_52_P1036404	1810013D10Rik	1	0.79425174
A_52_P714830		1	0.79424393
A_51_P488730	Zfp612	1	0.7942334
A_51_P417917	Plekhg5	1	0.79418766
A_52_P325161	Zbtb10	1	0.7940316
A_52_P424308	Sybu	1	0.79403144
A_52_P394395	Abcd3	1	0.7938954
A_51_P290931		1	0.7936915
A_52_P1189140		1	0.79365754
A_52_P380825	Spice1	1	0.7935512
A_51_P289429	Spef2	1	0.79354596
A_52_P947534	C77370	1	0.79350233
A_51_P325501	Crip3	1	0.79343706
A_52_P428725	Wbscr27	1	0.79342127
A_51_P221256	Slc34a2	1	0.79341316
A_51_P232556	Nphp3	1	0.7933702
A_51_P208555	Decr1	1	0.7932168
A_51_P110381		1	0.79316026
A_51_P321600	Ccdc30	1	0.79313767
A_52_P627256		1	0.79311556
A_51_P230722	Ankrd12	1	0.7928504
A_51_P300506	Fam71e2	1	0.7928231
A_51_P392967	Zmynd10	1	0.7927826
A_52_P145970	Dnahc10	1	0.792665
A_51_P459944	Tcf21	1	0.7925953
A_51_P188772	Rgnef	1	0.7925948
A_51_P307741	Cckar	1	0.7924986
A_52_P634039	Gpd1l	1	0.79244465
A_52_P538673	Fgf1	1	0.79240555
A_51_P322000	Lrp2	1	0.7921846
A_51_P278464	Fam183b	1	0.79217374
A_51_P443976	Ptprr	1	0.79216295
A_52_P223704	Faah	1	0.79192466
A_52_P113635		1	0.79165417
A_51_P300033	Ttc25	1	0.7914513
A_52_P79782	Wnt7a	1	0.79143614
A_52_P552879	Efcab4a	1	0.7914142
A_51_P323579	Etv5	1	0.7913508
A_52_P398122	Irx2	1	0.7912915
A_51_P139920	Mgll	1	0.7912359
A_52_P42269	Fgf10	1	0.7911845
A_51_P388412	Cd55	1	0.79117703
A_51_P363214	D630045J12Rik	1	0.79081726
A_52_P429723	Mme	1	0.7907978
A_52_P251623	BC057022	1	0.7907903
A_52_P1140740		1	0.79069835
A_52_P429909	Dynll2	1	0.79056656
A_51_P363905	Slc25a23	1	0.7904917
A_51_P347965	Agrp	1	0.7904877
A_52_P95057	Rsph10b2	1	0.79016805
A_52_P65351	Sema3c	1	0.7901355
A_52_P20867		1	0.7901084
A_51_P155714	Traf3ip1	1	0.79008985
A_52_P740123		1	0.78998685
A_52_P311853	Ddit4l	1	0.78995025
A_51_P380750	Cbfa2t3	1	0.78994817
A_52_P341058	D930020B18Rik	1	0.78981227
A_51_P404904	Slc25a10	1	0.78963304
A_51_P502798	Nxpe4	1	0.7895967
A_52_P39418	Ccpg1	1	0.7895773
A_52_P577819	St6galnac2	1	0.7895768
A_51_P191520	Stard10	1	0.7895728
A_51_P158814		1	0.78956974
A_52_P555629		1	0.7895687
A_51_P178392	Ttc18	1	0.7894692
A_51_P221510	Fam81a	1	0.78926784
A_52_P241742	2010003O02Rik	1	0.7892509
A_52_P398998	Gfra1	1	0.78915703
A_51_P310594	Aldh3a1	1	0.7889892
A_52_P1164452		1	0.78890777
A_52_P418602	Wrb	1	0.7888836
A_52_P923420		1	0.78880656
A_51_P505530	Tnxb	1	0.7885112
A_52_P49042	D10Bwg1379e	1	0.7885074
A_52_P434729	Tmem38a	1	0.788506
A_52_P295104	2210020M01Rik	1	0.7883904
A_52_P87804	Mfsd4	1	0.7882555
A_52_P343821	P4htm	1	0.78823656
A_51_P337412	Efemp1	1	0.78821254
A_52_P308465	Plxnb1	1	0.7879592
A_52_P142390	2610015P09Rik	1	0.78785676
A_52_P67637		1	0.7877254
A_52_P315022	Syne2	1	0.7875971
A_51_P411264	Txndc16	1	0.78759205
A_52_P481279	Ccdc164	1	0.7871482
A_52_P513041	Fry	1	0.78686166
A_51_P202596	Sh3tc2	1	0.78683686
A_52_P472660	Smurf2	1	0.78667325
A_51_P420970	Nme5	1	0.7866194
A_52_P627833	Mesp1	1	0.7866082
A_51_P230439	Ppfibp2	1	0.78659827
A_52_P89335	Tmie	1	0.7865534
A_51_P268069	Six1	1	0.7864901
A_52_P601021	C1qtnf2	1	0.7864137
A_51_P156135	Ccdc39	1	0.78634554
A_52_P722921		1	0.7862005
A_52_P97164		1	0.7861901
A_52_P337326	Kcnc3	1	0.7861149
A_51_P260478	Pitpnc1	1	0.7859556
A_51_P112817	Cyp27a1	1	0.785912
A_51_P345714		1	0.7857094
A_51_P279552	Cav2	1	0.7856449
A_52_P572571	Kitl	1	0.78556913
A_52_P506529	Rabgap1l	1	0.7855068
A_52_P220440	Slc6a15	1	0.7854712
A_52_P1026507		1	0.78529894
A_51_P174314		1	0.78517383
A_51_P388517	Ldb2	1	0.78514016
A_51_P123731	Zfr2	1	0.7851216
A_51_P247637	Rnf144a	1	0.7849543
A_52_P224348	Kctd12b	1	0.7849285
A_52_P371021	Bend7	1	0.7848767
A_52_P476431	Evc	1	0.78474087
A_51_P449233	Thsd4	1	0.7844227
A_52_P715616		1	0.7843656
A_52_P11920	Cpne5	1	0.78411824
A_51_P223946	Pds5b	1	0.78411245
A_51_P453818		1	0.7839195
A_51_P311434	Cyb5	1	0.7839033
A_52_P643375	Dmpk	1	0.78380966
A_51_P445841	Deptor	1	0.78372365
A_51_P310821	Hoxa5	1	0.7836768
A_52_P1083765	Gm16124	1	0.7836595
A_52_P669451	Gm17530	1	0.78361654
A_51_P104197	Glb1l2	1	0.78359246
A_52_P499948	1700023L04Rik	1	0.7835237
A_52_P542013	Dock6	1	0.7834651
A_51_P191726	Efcab6	1	0.7832994
A_52_P30803		1	0.7832168
A_51_P111335	Akr1c19	1	0.7831799
A_52_P180310	Mir152	1	0.7831575
A_51_P239386	Ppp1r14c	1	0.7831466
A_52_P1124229	Gm13111	1	0.7831323
A_51_P392705	Xpc	1	0.78313226
A_52_P330289	Inpp4b	1	0.7831313
A_52_P246703	Ak7	1	0.7831118
A_52_P561936	Sptssa	1	0.7830984
A_52_P40895		1	0.7830669
A_52_P36344	Ssr1	1	0.7830643
A_52_P279294	Arxes2	1	0.7830536
A_51_P394244	Rapgefl1	1	0.78294724
A_52_P392797	Mdh1b	1	0.7827907
A_52_P156775	Scgb1c1	1	0.78260005
A_52_P793384	Gm15009	1	0.7825645
A_52_P13389	Myct1	1	0.782493
A_52_P330359	Agbl2	1	0.7824577
A_51_P117236	Zfp354a	1	0.782185
A_52_P309022	Dach1	1	0.78210396
A_52_P1011737		1	0.7820132
A_52_P947879		1	0.78199846
A_51_P346491	Syn2	1	0.7819676
A_52_P619388		1	0.7818712
A_51_P313337	2700089E24Rik	1	0.7818515
A_52_P314349		1	0.78176624
A_51_P253303	Gucy1b3	1	0.7814854
A_52_P246255	Cyp2a5	1	0.7814397
A_51_P233797	Adh7	1	0.78131866
A_51_P235853	Wdpcp	1	0.7812019
A_51_P199987	Gucy1a3	1	0.7810705
A_51_P123745	Spns2	1	0.7809515
A_52_P134075	Osbpl5	1	0.780873
A_51_P133884	Cd209a	1	0.78074765
A_51_P432511	Lace1	1	0.7807053
A_52_P27864	Sgce	1	0.7806112
A_52_P351574	Plcb1	1	0.78044474
A_51_P377526		1	0.7804359
A_52_P90289	Oaz2	1	0.780225
A_51_P284646	Abca5	1	0.7801925
A_52_P352362		1	0.7800486
A_51_P464911	Msrb2	1	0.780043
A_51_P379478	Nckap5	1	0.780031
A_52_P1132570		1	0.7799409
A_51_P331180	Gm10044	1	0.779675
A_52_P859747	Fam47e	1	0.77966523
A_52_P55846	Cav2	1	0.77962154
A_52_P50287	Bend7	1	0.77959836
A_51_P479886	Fam184a	1	0.7795767
A_51_P476689	Mapt	1	0.7795442
A_51_P270005	Lrguk	1	0.7792964
A_51_P451428	Marveld2	1	0.7792212
A_51_P335104	Slx1b	1	0.778977
A_52_P618671	Fam190a	1	0.7789502
A_52_P464570	Wwp1	1	0.7787316
A_52_P407280	Adamtsl5	1	0.7787169
A_51_P495360	Mgat3	1	0.778529
A_51_P307954	Epas1	1	0.7784211
A_52_P273891	Fmo2	1	0.77824825
A_51_P229925	Chst7	1	0.7781983
A_51_P287986	Clstn1	1	0.7781892
A_52_P30451	Ppp1r3c	1	0.778153
A_51_P314652	Glt28d2	1	0.7781142
A_51_P367298	8-Sep	1	0.77802426
A_52_P438084	Prkcz	1	0.7778146
A_51_P509530	Cybrd1	1	0.77776444
A_51_P302566	Maob	1	0.77775764
A_52_P343916		1	0.7774883
A_51_P318580	Myh14	1	0.7774432
A_52_P592230	Dnaja4	1	0.7773816
A_52_P553000	Kctd7	1	0.77724904
A_52_P309563	Ulk4	1	0.7769643
A_51_P199008	Zfp108	1	0.7768591
A_52_P555808		1	0.77685046
A_51_P350033	Lrat	1	0.7767985
A_51_P179504		1	0.77676463
A_52_P156765	Spef1	1	0.7767138
A_52_P368473	Mid2	1	0.77668494
A_52_P370935	Glcci1	1	0.7765936
A_51_P345196	Bbs2	1	0.77654934
A_52_P536494	Mycn	1	0.77641875
A_52_P424594		1	0.7762839
A_52_P236705	Ripply3	1	0.77623874
A_51_P513979	1700026L06Rik	1	0.7762358
A_51_P425680	Ivd	1	0.77616405
A_52_P586865	Afap1l1	1	0.7761277
A_52_P1172895		1	0.77607965
A_52_P223508	6720401G13Rik	1	0.77604795
A_52_P395571	Rgs22	1	0.7759578
A_52_P145975	Dync1li2	1	0.77594393
A_52_P425734	Afm	1	0.77594125
A_52_P392121	Cbx6	1	0.77582383
A_52_P624434	Clec1a	1	0.7757914
A_52_P811124		1	0.7757673
A_52_P1016836	Ttc6	1	0.7756708
A_52_P389235	Fam115a	1	0.7756317
A_51_P192964	Clec12b	1	0.7755424
A_51_P234847	1700001L19Rik	1	0.77526695
A_52_P466750		1	0.7751748
A_52_P146485	Chd3	1	0.7751422
A_52_P245620		1	0.7749022
A_51_P459974	Lmo7	1	0.77480483
A_52_P443578	Dpp4	1	0.77478117
A_51_P348665	Ramp1	1	0.7745286
A_51_P422540	Paqr8	1	0.7742486
A_52_P250106		1	0.774248
A_52_P42459	Jmy	1	0.77422255
A_52_P922974		1	0.7742152
A_51_P361049	1110018J18Rik	1	0.7741508
A_52_P534583		1	0.7739793
A_52_P312102	Sema3g	1	0.77396744
A_51_P199993	Gucy1a3	1	0.77395463
A_51_P410576	Ccdc113	1	0.7738461
A_51_P358344	Col17a1	1	0.773787
A_51_P341487	1700028P14Rik	1	0.7737477
A_52_P367760	Calml4	1	0.77374685
A_52_P487362	Ppp4r4	1	0.7736571
A_52_P593625	Fam19a1	1	0.7736017
A_52_P566681	Gpm6a	1	0.7736011
A_52_P706912		1	0.7735081
A_52_P70216	Gm12942	1	0.773452
A_52_P634051	Strbp	1	0.7734174
A_51_P467110	Dpp4	1	0.7733453
A_51_P364657	Rnf32	1	0.7731597
A_51_P515314	Gyltl1b	1	0.7729919
A_52_P483101	Lpin1	1	0.77285814
A_52_P93066	Klhdc5	1	0.7728285
A_52_P375546	Lrrc46	1	0.77259517
A_51_P410927		1	0.77258223
A_52_P285615	Lrrc36	1	0.77227074
A_52_P432949	Erbb3	1	0.77226216
A_51_P251293	Btbd3	1	0.7721167
A_52_P253299	BC030307	1	0.7719789
A_51_P288558	Wdr16	1	0.77152956
A_52_P183038	Impdh1	1	0.77141595
A_52_P246252	Cyp2a5	1	0.77098686
A_52_P333289	Adam33	1	0.7708944
A_51_P450169	Dnajb13	1	0.77084774
A_52_P130952	Nr1d1	1	0.77056503
A_52_P243658	Edil3	1	0.7705075
A_52_P421149	Rere	1	0.77042484
A_51_P146077	Heg1	1	0.77042073
A_51_P418935	Neurl2	1	0.77041566
A_52_P252127	Trim37	1	0.7703736
A_51_P232763		1	0.77025366
A_51_P391466	Pfn2	1	0.77022624
A_52_P1019844		1	0.7700233
A_52_P574759	Rbpjl	1	0.77000654
A_51_P114826	Cdh13	1	0.76993996
A_51_P396284	Chd3	1	0.7697613
A_52_P369123	Fam189a2	1	0.7695368
A_51_P264527	Fam69b	1	0.7695286
A_51_P311476	Rgma	1	0.76943594
A_51_P425149		1	0.76942825
A_51_P331207	Tmem218	1	0.7692922
A_51_P201785	Morn5	1	0.7692095
A_51_P416613	1810058I24Rik	1	0.7691454
A_51_P454152	Ercc6	1	0.76909083
A_52_P558013		1	0.76894635
A_52_P263114	Ulk4	1	0.7688697
A_51_P394984		1	0.7688504
A_51_P378227	Mpp7	1	0.7688245
A_52_P1139491		1	0.76874757
A_51_P364391	Fam125b	1	0.7683964
A_51_P422666		1	0.76824605
A_51_P466857	Vstm2a	1	0.76806116
A_51_P520894	Slc4a3	1	0.76795477
A_51_P383270	Fras1	1	0.7677123
A_52_P516473	Tfcp2l1	1	0.7672183
A_51_P415220	Zmat3	1	0.7671285
A_52_P231428	A430107O13Rik	1	0.76701945
A_51_P487424		1	0.7668834
A_52_P70027	Cox16	1	0.7668108
A_52_P66130	Myo5b	1	0.7666592
A_51_P311459	Gm872	1	0.7665949
A_52_P671402	Rab27b	1	0.7665397
A_51_P500044	Vldlr	1	0.7664116
A_51_P362069	9530003J23Rik	1	0.766394
A_51_P341832	Nthl1	1	0.7661858
A_52_P386979	Msi2	1	0.7659598
A_51_P208537	Prss36	1	0.76581806
A_51_P240986	Plekhg6	1	0.76575184
A_51_P436817	Dos	1	0.76568186
A_52_P70032	Cox16	1	0.76563567
A_51_P502906		1	0.7656316
A_51_P430259	1700009P17Rik	1	0.7655882
A_51_P304002		1	0.76558214
A_51_P207622	Fmod	1	0.7655671
A_52_P303100	Trpm4	1	0.7654104
A_52_P586679	Six1	1	0.7654086
A_52_P184618	Bach2	1	0.7651152
A_51_P273378	Apc	1	0.76488066
A_52_P130079	Lonrf1	1	0.76486
A_52_P207132	Plcxd3	1	0.7647175
A_51_P203340	Dnahc12	1	0.76457953
A_51_P243559		1	0.76425946
A_51_P376934	Bace2	1	0.7642328
A_51_P349073	Endog	1	0.7641543
A_51_P363338	Prkd1	1	0.7641534
A_51_P164256		1	0.7640712
A_51_P264934	Matn4	1	0.76396763
A_51_P318104		1	0.7638025
A_51_P454286	Myo5c	1	0.7633246
A_51_P453303	Ppp1r9a	1	0.7630281
A_51_P281384	Wdyhv1	1	0.76294374
A_52_P453508	Dnase2a	1	0.76266783
A_51_P344942	6820408C15Rik	1	0.76255625
A_52_P271806	AC136008.1	1	0.7624767
A_51_P143682	Zfp318	1	0.76244265
A_52_P119301	Arhgef17	1	0.76218355
A_51_P464981	Map1lc3a	1	0.76216316
A_51_P485161	Cplx2	1	0.7619663
A_52_P618494		1	0.7615798
A_52_P294123	D2hgdh	1	0.7615729
A_51_P215353	Tmem132c	1	0.7615336
A_51_P408749	4933439C10Rik	1	0.7615047
A_51_P409173	Ldhb	1	0.76126546
A_52_P148678	Plcg1	1	0.76112795
A_52_P669178	E230008N13Rik	1	0.7611224
A_51_P188795	Akr7a5	1	0.76100963
A_51_P347529	Nek5	1	0.7610067
A_51_P267923	Wdr63	1	0.76097393
A_52_P3825	Ddb2	1	0.7609559
A_51_P395111	Nme3	1	0.7608135
A_51_P321698	Pxmp4	1	0.7607494
A_51_P496795	Ncmap	1	0.7606636
A_51_P142515	Antxr2	1	0.7604791
A_52_P401386	Jup	1	0.76022947
A_51_P370423	Clstn2	1	0.7601619
A_52_P652704	Hspa4l	1	0.76013786
A_52_P495104	Heca	1	0.7601275
A_52_P303343	Higd1b	1	0.7599106
A_52_P430179	Plekha6	1	0.75979227
A_52_P302284	Adam28	1	0.75978076
A_51_P267926	Wdr63	1	0.75961405
A_52_P453469	Proca1	1	0.7595606
A_52_P261409	Ift172	1	0.7591027
A_52_P311022	Gfra1	1	0.7590796
A_51_P287286	Edn3	1	0.75905836
A_52_P577624	Dnajc28	1	0.7588867
A_51_P472274	Sox18	1	0.75876135
A_51_P479590	Wwc1	1	0.7587082
A_51_P440743	Celsr1	1	0.7586818
A_52_P244723	Tbcel	1	0.75863063
A_52_P111031	Pcdh17	1	0.75861764
A_52_P13802	Cbfa2t3	1	0.75855666
A_52_P1149257	Gm14207	1	0.75839514
A_52_P325237		1	0.75839436
A_51_P187954	Tmem132d	1	0.7583095
A_51_P205326	Fam198a	1	0.75830466
A_52_P663828	Myh14	1	0.75829124
A_51_P335519	Slc22a12	1	0.7581243
A_51_P463552	Wdr78	1	0.7579767
A_52_P24980	Gm872	1	0.7578229
A_51_P396917	Zfyve21	1	0.75779456
A_52_P677036		1	0.75767523
A_51_P486239	Clec3b	1	0.75761545
A_52_P505413	Ripk4	1	0.7573235
A_51_P354961		1	0.75727713
A_51_P392740	Spata18	1	0.7572004
A_52_P424784	Clstn2	1	0.7570017
A_51_P503822	Slitrk6	1	0.75696146
A_51_P146168	Col12a1	1	0.75691956
A_51_P356579	Mxra7	1	0.75668114
[truncated: 3,661 more rows]
