# Supplementary material for: Specific mutations in H5N1 mainly impact the magnitude and velocity of the host response in mice
Source: BMC Syst Biol. 2013 Jul 29;7:69. doi: 10.1186/1752-0509-7-69 (PMC3750405; doi:10.1186/1752-0509-7-69)
Supplement: Additional file 4: Table S2 — List of proteins correlating with at least one eigenproteins. For each protein correlating with at least one eigenprotein identified in the kinetics of host response to H5N1 VN1203 wild-type, the UniProt/SwissProt accession, the associated gene name, the associated eigenprotein, and the Pearson’s coefficient of correlation are indicated. [file 1752-0509-7-69-S4.txt]

UniProt/SwissProt accession	Gene name	Eigenprotein ID	Pearson coefficient
P68037	Ube2l3	1	0.7836435
P14206	Rpsa	1	0.78079
O70572	Smpd2	1	0.77598804
Q9CY58	Serbp1	1	0.7267753
P11679	Krt8	1	0.7178522
Q6ZQK5	Acap2	1	0.7141544
P45952	Acadm	1	0.7124705
Q99MR6	Srrt	1	0.7085687
Q6IRU2	Tpm4	1	0.70711535
P35700	Prdx1	1	0.70107657
O35658		1	0.69952196
Q8K2C9	Ptplad1	1	0.6976011
Q9QYB5	Add3	1	0.696422
Q8BGU5	Ccny	1	0.6941678
P97762	Rp9	1	0.6854657
P62264	Rps14	1	0.68316096
Q9DAS9	Gng12	1	0.6824123
P46062		1	0.67914796
Q569X5		1	0.6750171
Q60634	Flot2	1	0.67387396
A2AWA9	Rabgap1	1	0.67238486
Q7TSI3	Ppp6r1	1	0.67236644
Q9JLV1	Bag3	1	0.67230225
Q8R146	Apeh	1	0.6720579
P30677	Gna14	1	0.6718868
Q8R420	Abca3	1	0.67134213
Q9JKK7	Tmod2	1	0.67112505
Q9DB00		1	0.67107505
Q8BTS4	Nup54	1	0.67104983
Q9CRB9	Chchd3	1	0.6702382
Q99KG3	Rbm10	1	0.6701626
Q9CS42	Prps2	1	0.669739
Q9WV27	Atp1a4	1	0.6696526
P19157	Gstp1	1	0.6695939
P62897	Gm10053	1	0.6695567
Q69Z37		1	0.66935986
P11031	Sub1	1	0.66931885
Q9D7N9	Apmap	1	0.6688342
Q5F201	Wdr16	1	0.6681844
Q64152	Btf3	1	0.6680436
Q64471	Gstt1	1	0.6671154
P08556		1	0.6669034
Q9CPR4		1	0.6666444
Q11011	Npepps	1	0.66639185
Q9CPQ1	Cox6c	1	0.6659565
Q64442	Sord	1	0.66467977
Q8BGE6	Atg4b	1	0.66457534
P57759	Erp29	1	0.66436666
P24472	Gsta4	1	0.66382784
P22437	Ptgs1	1	0.6621155
Q9R1Q8	Tagln3	1	0.6620679
P54726	Rad23a	1	0.661913
Q8BWT1	Acaa2	1	0.65913564
Q64008		1	0.65838057
O35864	Cops5	1	0.6571651
Q60875	Arhgef2	1	0.6551678
Q8K1M6	Dnm1l	1	0.65471464
P49817	Cav1	1	0.6544345
Q8C848		1	0.65132946
Q8BH24	Tm9sf4	2	0.91198653
P55302	Lrpap1	2	0.9025464
P07759	Serpina3k	2	0.8664339
P17427	Ap2a2	2	0.85761994
Q9D1M0	Sec13	2	0.84464407
P49718		2	0.83837205
Q9EQY0	Ern1	2	0.8382621
Q6AW69		2	0.8330177
Q3UEB3	Puf60	2	0.82638246
P07309	Ttr	2	0.8248664
Q8CGA0	Ppm1f	2	0.81977236
Q9QXC1	Fetub	2	0.81727004
Q9D6K7	Ttc33	2	0.81448764
Q91XD6	Vps36	2	0.8142112
Q91X72	Hpx	2	0.8043104
Q61129	Cfi	2	0.7961802
Q61830	Mrc1	2	0.7934069
O35492	Clk3	2	0.7928119
P14106	C1qb	2	0.7917725
P22599	Serpina1b	2	0.78284407
Q60590	Orm1	2	0.7822469
Q6PFQ7	Rasa4	2	0.77842873
P08752	Gnai2	2	0.7761498
P34022	Ranbp1	2	0.7761198
P01887	B2m	2	0.77511275
Q61704	Itih3	2	0.7744336
Q921C5	Bicd2	2	0.7741784
Q8BND5	Qsox1	2	0.77412456
Q6GQT1	A2m	2	0.7705212
P12246	Apcs	2	0.7666773
Q9D8H7	Oma1	2	0.76055646
Q61703	Itih2	2	0.76027393
P31532	Saa4	2	0.7600555
P97300	Nptn	2	0.7577136
Q03734	Serpina3m	2	0.7540217
P28665	Mug1	2	0.753779
Q6VH22	Ift172	2	0.74328184
Q5ND34	Wdr81	2	0.7403255
P07361	Orm2	2	0.73877287
Q9D823	Rpl37	2	0.73526174
P97311	Mcm6	2	0.7342708
O70172	Pip4k2a	2	0.7333191
Q9DBB8	Dhdh	2	0.7313813
Q99PP6	Trim34a	2	0.7286156
O08677	Kng1	2	0.7277983
Q8R2Q8	Bst2	2	0.72559214
Q9D2D7	Zfp687	2	0.7233522
Q61102	Abcb7	2	0.7216744
P01898	H2-Q10	2	0.7196372
Q61147	Cp	2	0.7174713
P35293	Rab18	2	0.716323
P19221	F2	2	0.71552885
Q00623	Apoa1	2	0.71549463
P59279	Rab2b	2	0.714932
Q61838	Pzp	2	0.7122302
Q60847	Col12a1	2	0.7111183
Q00897	Serpina1d	2	0.7078942
P51432	Plcb3	2	0.70272875
P09405	Ncl	2	0.7023819
Q06890	Clu	2	0.70057184
Q99JY9	Actr3	2	0.7004955
P04186	Cfb	2	0.70022285
P17156	Hspa2	2	0.6997968
Q9DBG7	Srpr	2	0.69974124
P23953	Ces1c	2	0.6962988
Q00724	Rbp4	2	0.6949231
P21614	Gc	2	0.69386715
Q91WP6		2	0.6923312
P62267	Rps23	2	0.6867333
Q63805		2	0.6866732
Q5RJ54	Zfp187	2	0.6866579
Q61646	Hp	2	0.68339056
P11276	Fn1	2	0.6813359
P97290	Serping1	2	0.68120515
Q7TPV4	Mybbp1a	2	0.6810522
Q8BFY9	Tnpo1	2	0.67898095
P60843	Eif4a1	2	0.67619747
P29699	Ahsg	2	0.6736027
Q00898	Serpina1e	2	0.6726321
Q6NWV8		2	0.66854894
P09813	Apoa2	2	0.6648515
Q8BMK4	Ckap4	2	0.6645258
Q8VCM7	Fgg	2	0.6634762
Q3THS6	Mat2a	2	0.6597316
P42932	Cct8	2	0.6585499
Q9CYK1	Wars2	2	0.65852207
P31324	Prkar2b	3	0.7380443
P70290	Mpp1	3	0.69793195
Q9D8B4		3	0.678611
Q9ERS2	Ndufa13	3	0.67557
P20918	Plg	3	0.67441344
Q01339	Apoh	3	0.6730829
Q6PHZ2	Camk2d	3	0.6715536
P01641	AC122814.1	3	0.6699947
Q06138	Cab39	3	0.6693702
P62874	Gnb1	3	0.66721267
O35381	Anp32a	3	0.66515225
Q9ERV1	Mkrn2	3	0.6592068
Q78E59		3	0.6583706
P47955	Rplp1	3	0.65798306
Q8VDJ2		3	0.65415716
P05533	Ly6a	3	0.65411985
Q7TNP2	Ppp2r1b	3	0.65373075
