# Supplementary material for: Specific mutations in H5N1 mainly impact the magnitude and velocity of the host response in mice
Source: BMC Syst Biol. 2013 Jul 29;7:69. doi: 10.1186/1752-0509-7-69 (PMC3750405; doi:10.1186/1752-0509-7-69)
Supplement: Additional file 5: Table S3 — Magnitude and Velocity Coefficients and the phenotypical variables for each transcriptomic biological condition. For each transcriptomic biological condition, the Magnitude Coefficient (MC) – quantifying the Euclidian distance to the matched mock-infected condition – and the Velocity Coefficient (VC) – quantifying the speed of the host response to move to the next time point – are indicated as well as the mean of mice body weight loss (mean body weight) and the difference of the means of viral titer (Δ mean viral titer), viral mRNA (Δ mean viral mRNA), and mean viral genomic RNA (Δ mean viral gRNA) between two consecutive time-points. [file 1752-0509-7-69-S5.txt]

Biological Condition	Magnitude Coefficient	Velocity Coefficient	Weight loss	Dela mean viral titer	Delta mean viral mRNA	Delta mean viral gRNA
VN1203-WT(10^2 PFU) 1 dpi	60.14871627	60.14871627	100	5.01482	4.46718	4.41678
VN1203-WT(10^2 PFU) 2 dpi	260.6006316	278.173642	104	2.35332	1.27586	1.70204
VN1203-WT(10^2 PFU) 4 dpi	737.2228805	265.2746302	95	0.317179	0.49156	0.6987
VN1203-WT(10^2 PFU) 7 dpi	1042.23264	151.1896353	84	-0.694794	-1.0706	-0.34642
VN1203-WT(10^3 PFU) 1 dpi	60.08420054	60.08420054	100	6.81466	5.24486	5.48602
VN1203-WT(10^3 PFU) 2 dpi	653.2000962	661.1032641	97	1.55472	1.24824	1.3571
VN1203-WT(10^3 PFU) 4 dpi	977.3169333	237.8886532	84	-0.10092	-0.11778	0.28838
VN1203-WT(10^3 PFU) 7 dpi	1267.044165	160.7244444	75	-0.774827	-1.04222	-0.504966
VN1203-WT(10^4 PFU) 1 dpi	93.37033122	93.37033122	100	7.8501	6.0536	6.324861
VN1203-WT(10^4 PFU) 2 dpi	989.8611726	924.8373936	95	0.9192	0.73478	1.018839
VN1203-WT(10^4 PFU) 4 dpi	1130.481523	192.640481	84	-0.557681	-0.51502	-0.4458
VN1203-HAavir(10^4 PFU) 1 dpi	92.47014161	92.47014161	100.75065	7.175	5.9482	6.1806
VN1203-HAavir(10^4 PFU) 2 dpi	703.4484079	669.6161384	101.39351	1.0127	1.0438	1.3724
VN1203-HAavir(10^4 PFU) 4 dpi	742.6028122	158.6249618	86.44313	-0.7468	-0.2678	-0.2056
VN1203-HAavir(10^4 PFU) 7 dpi	1221.67658	214.4466097	75.84388	-1.2786	-0.3638	-0.2872
VN1203-PB2627E(10^4 PFU) 1 dpi	90.92785373	90.92785373	100.86	5.11002	4.484981	4.5751
VN1203-PB2627E(10^4 PFU) 2 dpi	277.7338142	278.5781688	100.5	1.0208	1.329479	1.62022
VN1203-PB2627E(10^4 PFU) 4 dpi	643.7082427	209.6121733	96.46001	0.66454	0.812839	0.80904
VN1203-PB2627E(10^4 PFU) 7 dpi	918.6675376	136.7193437	82.48	-0.24282	-0.430779	-0.51838
VN1203-PB1F2del(10^3 PFU) 1 dpi	60.61489005	60.61489005	102.44243	5.52126	5.07036	5.0234
VN1203-PB1F2del(10^3 PFU) 2 dpi	365.2582023	350.6733209	100.53959	1.64142	1.27664	1.40306
VN1203-PB1F2del(10^3 PFU) 4 dpi	956.620226	332.8188745	89.35326	0.40618	0.63342	1.08894
VN1203-PB1F2del(10^3 PFU) 7 dpi	1100.515366	122.7109017	74.73027	-0.75486	-0.14862	-0.1874
VN1203-PB1F2del(10^4 PFU) 1 dpi	206.959274	206.959274	100.98315	7.042	5.9417	5.859961
VN1203-PB1F2del(10^4 PFU) 2 dpi	1173.198319	1094.814132	99.20625	0.841	1.37274	1.499999
VN1203-PB1F2del(10^4 PFU) 4 dpi	1334.891402	244.6167914	83.24882	0.175741	-0.12878	0.23706
VN1203-PB1F2del(10^4 PFU) 7 dpi	1546.875885	162.9648548	71.1143	-1.250541	-0.17626	-0.56552
VN1203-NS1trunc(10^3 PFU) 1 dpi	94.33959931	94.33959931	102.87199	4.774961	5.0054	4.6952
VN1203-NS1trunc(10^3 PFU) 2 dpi	483.4112889	408.9877882	103.89799	1.416659	1.5302	1.643001
VN1203-NS1trunc(10^3 PFU) 4 dpi	798.2612802	174.3979859	99.088	0.68256	0.5974	0.6222
VN1203-NS1trunc(10^3 PFU) 7 dpi	1119.41064	141.4027895	78.17	-0.405041	-0.1466	-0.017001
VN1203-NS1trunc(10^4 PFU) 1 dpi	352.0153766	352.0153766	102.748	6.12052	5.9314	5.7302
VN1203-NS1trunc(10^4 PFU) 2 dpi	856.4689188	582.241576	99.318	1.74524	1.0908	1.0608
VN1203-NS1trunc(10^4 PFU) 4 dpi	970.5106264	135.7068109	85.50999	-0.65192	0.3852	0.4232
VN1203-NS1trunc(10^4 PFU) 7 dpi	1278.436748	143.8794702	73.692	-0.27164	-0.203801	-0.0704
CA04-WT(10^3 PFU) 1 dpi	226.9955724	226.9955724	96.8625	2.4	3.59405	4.452475
CA04-WT(10^3 PFU) 2 dpi	137.1478611	305.7178391	97.23334	3.4	1.863916	0.790592
CA04-WT(10^3 PFU) 4 dpi	439.2083594	211.1903273	98.2175	-0.05	0.673259	1.038083
CA04-WT(10^3 PFU) 7 dpi	660.5393157	96.13675787	94.1975	-0.025	-1.2509	-0.534625
CA04-WT(10^4 PFU) 1 dpi	144.2159702	144.2159702	97.1575	3.85	4.950275	4.79355
CA04-WT(10^4 PFU) 2 dpi	207.3082744	204.2663129	98.25	2.35	1.469425	1.690475
CA04-WT(10^4 PFU) 4 dpi	785.1801359	310.8024271	92.82333	0.066666	0.4782	0.060542
CA04-WT(10^4 PFU) 7 dpi	990.3749399	119.1389597	82.84667	-0.166666	-0.718933	-0.575001
CA04-WT(10^5 PFU) 1 dpi	173.2961492	173.2961492	95.9875	4.975	5.65525	5.519725
CA04-WT(10^5 PFU) 2 dpi	497.4153259	379.5753576	97.72749	1.6	1.601375	1.33625
CA04-WT(10^5 PFU) 4 dpi	832.8090677	221.3748636	88.605	-0.375	-0.3449	-0.156175
CA04-WT(10^5 PFU) 7 dpi	974.5603775	129.6134495	75.954	-0.48	-1.196625	-0.8131
CA04-WT(10^6 PFU) 1 dpi	414.5405775	414.5405775	97.085	5.325	6.37775	6.16595
CA04-WT(10^6 PFU) 2 dpi	760.3670303	473.3662055	94.41	0.7	0.216825	0.281225
CA04-WT(10^6 PFU) 4 dpi	760.7083429	105.2694376	86.72	-0.291666	-0.496875	-0.049609
CA04-WT(10^6 PFU) 7 dpi	914.6412385	109.2825431	78.096	-0.573334	-0.8469	-0.715486
